# Supplementary material for: G-Protein Coupled Receptors in Human Sperm: An In Silico Approach to Identify Potential Modulatory Targets
Source: Molecules. 2022 Oct 1;27(19):6503. doi: 10.3390/molecules27196503 (PMC9571544; doi:10.3390/molecules27196503)
Supplement: Supplementary file 1 [file molecules-27-06503-s001.zip]

Archive with 3 entries (3 files):
- Supplementary files/Table S1.xlsx
- Supplementary files/Table S2.xlsx
- Supplementary files/Table S3.xlsx
