# Supplementary material for: G-Protein Coupled Receptors in Human Sperm: An In Silico Approach to Identify Potential Modulatory Targets
Source: Molecules. 2022 Oct 1;27(19):6503. doi: 10.3390/molecules27196503 (PMC9571544; doi:10.3390/molecules27196503)
Supplement: Supplementary file 1 [file molecules-27-06503-s001.zip › Supplementary files/Table S1.xlsx]

## Sheet: Table S1
Table S1 – Human G-protein coupled receptors (GPCRs). The GPCRs were collected from the GLASS and GPCRdb databases. All accession numbers identified were mapped in the UniProt database. For each mapped GPCRs is indicated the UniProtKB number, gene name, protein name, and the review status according to the UniProt database.
#	Entry	Gene name	Protein name	Status
1	A3KFT3	OR2M5	Olfactory receptor 2M5	Reviewed
2	A4D2G3	OR2A25	Olfactory receptor 2A25 (Olfactory receptor 2A27)	Reviewed
3	A6NCV1	OR6C74	Olfactory receptor 6C74	Reviewed
4	A6ND48	OR14I1	Olfactory receptor 14I1 (Olfactory receptor 5BU1)	Reviewed
5	A6NDH6	OR5H15	Olfactory receptor 5H15	Reviewed
6	A6NDL8	OR6C68	Olfactory receptor 6C68	Reviewed
7	A6NET4	OR5K3	Olfactory receptor 5K3	Reviewed
8	A6NF89	OR6C6	Olfactory receptor 6C6	Reviewed
9	A6NFC9	OR2W5P	Putative olfactory receptor 2W5 pseudogene	Reviewed
10	A6NGY5	OR51F1	Olfactory receptor 51F1	Reviewed
11	A6NH00	OR2T8	Olfactory receptor 2T8	Reviewed
12	A6NHA9	OR4C46	Olfactory receptor 4C46	Reviewed
13	A6NHG9	OR5H14	Olfactory receptor 5H14	Reviewed
14	A6NIJ9	OR6C70	Olfactory receptor 6C70	Reviewed
15	A6NJZ3	OR6C65	Olfactory receptor 6C65	Reviewed
16	A6NKK0	OR5H1	Olfactory receptor 5H1 (HTPCRX14)	Reviewed
17	A6NL08	OR6C75	Olfactory receptor 6C75	Reviewed
18	A6NL26	OR5B21	Olfactory receptor 5B21	Reviewed
19	A6NM03	OR2AG2	Olfactory receptor 2AG2	Reviewed
20	A6NM76	OR6C76	Olfactory receptor 6C76	Reviewed
21	A6NMS3	OR5K4	Olfactory receptor 5K4	Reviewed
22	A6NMU1	OR52A4P	Olfactory receptor 52A4	Reviewed
23	A6NMZ5	OR4C45	Olfactory receptor 4C45	Reviewed
24	A6NND4	OR2AT4	Olfactory receptor 2AT4 (Olfactory receptor OR11-265)	Reviewed
25	B2RN74	OR11H12	Olfactory receptor 11H12	Reviewed
26	O00144	FZD9	Frizzled-9 (Fz-9) (hFz9) (FzE6) (CD antigen CD349)	Reviewed
27	O00155	GPR25	Probable G-protein coupled receptor 25	Reviewed
28	O00222	GRM8	Metabotropic glutamate receptor 8 (mGluR8)	Reviewed
29	O00254	F2RL2	Proteinase-activated receptor 3 (PAR-3) (Coagulation factor II receptor-like 2) (Thrombin receptor-like 2)	Reviewed
30	O00270	GPR31	12-(S)-hydroxy-5,8,10,14-eicosatetraenoic acid receptor (12-(S)-HETE receptor) (12-HETER) (G-protein coupled receptor 31) (GPR31/12-HETER)	Reviewed
31	O00398	P2RY10	Putative P2Y purinoceptor 10 (P2Y10) (P2Y-like receptor)	Reviewed
32	O00421	CCRL2	C-C chemokine receptor-like 2 (Chemokine receptor CCR11) (Chemokine receptor X) (Putative MCP-1 chemokine receptor)	Reviewed
33	O00574	CXCR6	C-X-C chemokine receptor type 6 (CXC-R6) (CXCR-6) (CDw186) (G-protein coupled receptor STRL33) (G-protein coupled receptor bonzo) (CD antigen CD186)	Reviewed
34	O00590	ACKR2	Atypical chemokine receptor 2 (C-C chemokine receptor D6) (Chemokine receptor CCR-10) (Chemokine receptor CCR-9) (Chemokine-binding protein 2) (Chemokine-binding protein D6)	Reviewed
35	O14514	ADGRB1	Adhesion G protein-coupled receptor B1 (Brain-specific angiogenesis inhibitor 1) [Cleaved into: Vasculostatin-40 (Vstat40); Vasculostatin-120 (Vstat120)]	Reviewed
36	O14581	OR7A17	Olfactory receptor 7A17	Reviewed
37	O14626	GPR171	Probable G-protein coupled receptor 171 (G-protein coupled receptor H963)	Reviewed
38	O14718	RRH	Visual pigment-like receptor peropsin	Reviewed
39	O14804	TAAR5	Trace amine-associated receptor 5 (TaR-5) (Trace amine receptor 5) (hTaar5) (Putative neurotransmitter receptor)	Reviewed
40	O14842	FFAR1	Free fatty acid receptor 1 (G-protein coupled receptor 40)	Reviewed
41	O14843	FFAR3	Free fatty acid receptor 3 (G-protein coupled receptor 41)	Reviewed
42	O15218	GPR182	G-protein coupled receptor 182	Reviewed
43	O15303	GRM6	Metabotropic glutamate receptor 6 (mGluR6)	Reviewed
44	O15354	GPR37	Prosaposin receptor GPR37 (Endothelin B receptor-like protein 1) (ETBR-LP-1) (G-protein coupled receptor 37) (Parkin-associated endothelin receptor-like receptor) (PAELR)	Reviewed
45	O15529	GPR42	G-protein coupled receptor 42	Reviewed
46	O15552	FFAR2	Free fatty acid receptor 2 (G-protein coupled receptor 43)	Reviewed
47	O43193	MLNR	Motilin receptor (G-protein coupled receptor 38)	Reviewed
48	O43194	GPR39	G-protein coupled receptor 39	Reviewed
49	O43603	GALR2	Galanin receptor type 2 (GAL2-R) (GALR-2)	Reviewed
50	O43613	HCRTR1	Orexin/Hypocretin receptor type 1 (Hypocretin receptor type 1) (Orexin receptor type 1) (Ox-1-R) (Ox1-R) (Ox1R)	Reviewed
51	O43614	HCRTR2	Orexin receptor type 2 (Ox-2-R) (Ox2-R) (Ox2R) (Hypocretin receptor type 2)	Reviewed
52	O43749	OR1F1	Olfactory receptor 1F1 (Olfactory receptor 16-35) (OR16-35) (Olfactory receptor 1F10) (Olfactory receptor 1F4) (Olfactory receptor 1F5) (Olfactory receptor 1F6) (Olfactory receptor 1F7) (Olfactory receptor 1F8) (Olfactory receptor 1F9) (Olfactory receptor OR16-4)	Reviewed
53	O43869	OR2T1	Olfactory receptor 2T1 (Olfactory receptor 1-25) (OR1-25) (Olfactory receptor OR1-61)	Reviewed
54	O60241	ADGRB2	Adhesion G protein-coupled receptor B2 (Brain-specific angiogenesis inhibitor 2)	Reviewed
55	O60242	ADGRB3	Adhesion G protein-coupled receptor B3 (Brain-specific angiogenesis inhibitor 3)	Reviewed
56	O60353	FZD6	Frizzled-6 (Fz-6) (hFz6)	Reviewed
57	O60403	OR10H2	Olfactory receptor 10H2 (Olfactory receptor OR19-23)	Reviewed
58	O60404	OR10H3	Olfactory receptor 10H3 (Olfactory receptor OR19-24)	Reviewed
59	O60412	OR7C2	Olfactory receptor 7C2 (Olfactory receptor 19-18) (OR19-18) (Olfactory receptor 7C3) (Olfactory receptor OR19-22)	Reviewed
60	O60431	OR1I1	Olfactory receptor 1I1 (Olfactory receptor 19-20) (OR19-20)	Reviewed
61	O60755	GALR3	Galanin receptor type 3 (GAL3-R) (GALR-3)	Reviewed
62	O60883	GPR37L1	G-protein coupled receptor 37-like 1 (Endothelin B receptor-like protein 2) (ETBR-LP-2)	Reviewed
63	O75084	FZD7	Frizzled-7 (Fz-7) (hFz7) (FzE3)	Reviewed
64	O75388	GPR32	Probable G-protein coupled receptor 32	Reviewed
65	O75473	LGR5	Leucine-rich repeat-containing G-protein coupled receptor 5 (G-protein coupled receptor 49) (G-protein coupled receptor 67) (G-protein coupled receptor HG38)	Reviewed
66	O75899	GABBR2	Gamma-aminobutyric acid type B receptor subunit 2 (GABA-B receptor 2) (GABA-B-R2) (GABA-BR2) (GABABR2) (Gb2) (G-protein coupled receptor 51) (HG20)	Reviewed
67	O76000	OR2B3	Putative olfactory receptor 2B3 (Hs6M1-1) (Olfactory receptor OR6-14) (OR6-4) (Olfactory receptor 6-4)	Reviewed
68	O76001	OR2J3	Olfactory receptor 2J3 (Hs6M1-3) (Olfactory receptor OR6-16) (OR6-6) (Olfactory receptor 6-6)	Reviewed
69	O76002	OR2J2	Olfactory receptor 2J2 (Hs6M1-6) (Olfactory receptor 6-8) (OR6-8) (Olfactory receptor OR6-19)	Reviewed
70	O76099	OR7C1	Olfactory receptor 7C1 (Olfactory receptor 7C4) (Olfactory receptor OR19-16) (Olfactory receptor TPCR86)	Reviewed
71	O76100	OR7A10	Olfactory receptor 7A10 (OST027) (Olfactory receptor OR19-18)	Reviewed
72	O94910	ADGRL1	Adhesion G protein-coupled receptor L1 (Calcium-independent alpha-latrotoxin receptor 1) (CIRL-1) (Latrophilin-1) (Lectomedin-2)	Reviewed
73	O95006	OR2F2	Olfactory receptor 2F2 (Olfactory receptor 7-1) (OR7-1) (Olfactory receptor OR7-6)	Reviewed
74	O95007	OR6B1	Olfactory receptor 6B1 (Olfactory receptor 7-3) (OR7-3) (Olfactory receptor OR7-9)	Reviewed
75	O95013	OR4F21	Olfactory receptor 4F21	Reviewed
76	O95047	OR2A4	Olfactory receptor 2A4 (Olfactory receptor 2A10) (Olfactory receptor OR6-37)	Reviewed
77	O95136	S1PR2	Sphingosine 1-phosphate receptor 2 (S1P receptor 2) (S1P2) (Endothelial differentiation G-protein coupled receptor 5) (Sphingosine 1-phosphate receptor Edg-5) (S1P receptor Edg-5)	Reviewed
78	O95221	OR5F1	Olfactory receptor 5F1 (Olfactory receptor 11-10) (OR11-10) (Olfactory receptor OR11-167)	Reviewed
79	O95222	OR6A2	Olfactory receptor 6A2 (Olfactory receptor 11-55) (OR11-55) (Olfactory receptor 6A1) (Olfactory receptor OR11-83) (hP2 olfactory receptor)	Reviewed
80	O95371	OR2C1	Olfactory receptor 2C1 (OLFmf3) (Olfactory receptor 2C2) (Olfactory receptor OR16-1) (Olfactory receptor OR16-2)	Reviewed
81	O95490	ADGRL2	Adhesion G protein-coupled receptor L2 (Calcium-independent alpha-latrotoxin receptor 2) (CIRL-2) (Latrophilin homolog 1) (Latrophilin-2) (Lectomedin-1)	Reviewed
82	O95665	NTSR2	Neurotensin receptor type 2 (NT-R-2) (NTR2) (Levocabastine-sensitive neurotensin receptor)	Reviewed
83	O95800	GPR75	Probable G-protein coupled receptor 75	Reviewed
84	O95838	GLP2R	Glucagon-like peptide 2 receptor (GLP-2 receptor) (GLP-2-R) (GLP-2R)	Reviewed
85	O95918	OR2H2	Olfactory receptor 2H2 (Hs6M1-12) (Olfactory receptor 2H3) (Olfactory receptor-like protein FAT11)	Reviewed
86	O95977	S1PR4	Sphingosine 1-phosphate receptor 4 (S1P receptor 4) (S1P4) (Endothelial differentiation G-protein coupled receptor 6) (Sphingosine 1-phosphate receptor Edg-6) (S1P receptor Edg-6)	Reviewed
87	P03999	OPN1SW	Short-wave-sensitive opsin 1 (Blue cone photoreceptor pigment) (Blue-sensitive opsin) (BOP)	Reviewed
88	P04000	OPN1LW	Long-wave-sensitive opsin 1 (Red cone photoreceptor pigment) (Red-sensitive opsin) (ROP)	Reviewed
89	P04001	OPN1MW	Medium-wave-sensitive opsin 1 (Green cone photoreceptor pigment) (Green-sensitive opsin) (GOP)	Reviewed
90	P04201	MAS1	Proto-oncogene Mas	Reviewed
91	P07550	ADRB2	Beta-2 adrenergic receptor (Beta-2 adrenoreceptor) (Beta-2 adrenoceptor)	Reviewed
92	P08100	RHO	Rhodopsin (Opsin-2)	Reviewed
93	P08172	CHRM2	Muscarinic acetylcholine receptor M2	Reviewed
94	P08173	CHRM4	Muscarinic acetylcholine receptor M4	Reviewed
95	P08588	ADRB1	Beta-1 adrenergic receptor (Beta-1 adrenoreceptor) (Beta-1 adrenoceptor)	Reviewed
96	P08908	HTR1A	5-hydroxytryptamine receptor 1A (5-HT-1A) (5-HT1A) (G-21) (Serotonin receptor 1A)	Reviewed
97	P08912	CHRM5	Muscarinic acetylcholine receptor M5	Reviewed
98	P08913	ADRA2A	Alpha-2A adrenergic receptor (Alpha-2 adrenergic receptor subtype C10) (Alpha-2A adrenoreceptor) (Alpha-2A adrenoceptor) (Alpha-2AAR)	Reviewed
99	P0C604	OR4A8	Olfactory receptor 4A8 (Olfactory receptor OR11-110)	Reviewed
100	P0C617	OR5AL1	Olfactory receptor 5AL1 (Olfactory receptor OR11-184)	Reviewed
101	P0C623	OR4Q2	Olfactory receptor 4Q2 (olfactory receptor OR14-21)	Reviewed
102	P0C626	OR5G3	Olfactory receptor 5G3 (Olfactory receptor 5G6) (Olfactory receptor OR11-213)	Reviewed
103	P0C628	OR5AC1	Olfactory receptor 5AC1 (Olfactory receptor OR3-2)	Reviewed
104	P0C629	OR10J4	Olfactory receptor 10J4	Reviewed
105	P0C645	OR4E1	Olfactory receptor 4E1 (Olfactory receptor OR14-43)	Reviewed
106	P0C646	OR52Z1	Olfactory receptor 52Z1	Reviewed
107	P0C7N1	OR8U8	Olfactory receptor 8U8	Reviewed
108	P0C7N5	OR8U9	Olfactory receptor 8U9	Reviewed
109	P0C7N8	OR9G9	Olfactory receptor 9G9	Reviewed
110	P0C7T2	OR2T7	Olfactory receptor 2T7 (OST723) (olfactory receptor OR1-44)	Reviewed
111	P0C7T3	OR56A5	Olfactory receptor 56A5	Reviewed
112	P0DMS8	ADORA3	Adenosine receptor A3	Reviewed
113	P10644	PRKAR1A	cAMP-dependent protein kinase type I-alpha regulatory subunit (Tissue-specific extinguisher 1) (TSE1)	Reviewed
114	P11229	CHRM1	Muscarinic acetylcholine receptor M1	Reviewed
115	P13861	PRKAR2A	cAMP-dependent protein kinase type II-alpha regulatory subunit	Reviewed
116	P13945	ADRB3	Beta-3 adrenergic receptor (Beta-3 adrenoreceptor) (Beta-3 adrenoceptor)	Reviewed
117	P14416	DRD2	D(2) dopamine receptor (Dopamine D2 receptor)	Reviewed
118	P16473	TSHR	Thyrotropin receptor (Thyroid-stimulating hormone receptor) (TSH-R)	Reviewed
119	P18089	ADRA2B	Alpha-2B adrenergic receptor (Alpha-2 adrenergic receptor subtype C2) (Alpha-2B adrenoreceptor) (Alpha-2B adrenoceptor) (Alpha-2BAR)	Reviewed
120	P18825	ADRA2C	Alpha-2C adrenergic receptor (Alpha-2 adrenergic receptor subtype C4) (Alpha-2C adrenoreceptor) (Alpha-2C adrenoceptor) (Alpha-2CAR)	Reviewed
121	P20309	CHRM3	Muscarinic acetylcholine receptor M3	Reviewed
122	P21452	TACR2	Substance-K receptor (SKR) (NK-2 receptor) (NK-2R) (Neurokinin A receptor) (Tachykinin receptor 2)	Reviewed
123	P21453	S1PR1	Sphingosine 1-phosphate receptor 1 (S1P receptor 1) (S1P1) (Endothelial differentiation G-protein coupled receptor 1) (Sphingosine 1-phosphate receptor Edg-1) (S1P receptor Edg-1) (CD antigen CD363)	Reviewed
124	P21462	FPR1	fMet-Leu-Phe receptor (fMLP receptor) (N-formyl peptide receptor) (FPR) (N-formylpeptide chemoattractant receptor)	Reviewed
125	P21554	CNR1	Cannabinoid receptor 1 (CB-R) (CB1) (CANN6)	Reviewed
126	P21728	DRD1	D(1A) dopamine receptor (Dopamine D1 receptor)	Reviewed
127	P21730	C5AR1	C5a anaphylatoxin chemotactic receptor 1 (C5a anaphylatoxin chemotactic receptor) (C5a-R) (C5aR) (CD antigen CD88)	Reviewed
128	P21731	TBXA2R	Thromboxane A2 receptor (TXA2-R) (Prostanoid TP receptor)	Reviewed
129	P21917	DRD4	D(4) dopamine receptor (D(2C) dopamine receptor) (Dopamine D4 receptor)	Reviewed
130	P21918	DRD5	D(1B) dopamine receptor (D(5) dopamine receptor) (D1beta dopamine receptor) (Dopamine D5 receptor)	Reviewed
131	P22888	LHCGR	Lutropin-choriogonadotropic hormone receptor (LH/CG-R) (Luteinizing hormone receptor) (LHR) (LSH-R)	Reviewed
132	P23945	FSHR	Follicle-stimulating hormone receptor (FSH-R) (Follitropin receptor)	Reviewed
133	P24530	EDNRB	Endothelin receptor type B (ET-B) (ET-BR) (Endothelin receptor non-selective type)	Reviewed
134	P25021	HRH2	Histamine H2 receptor (H2R) (HH2R) (Gastric receptor I)	Reviewed
135	P25024	CXCR1	C-X-C chemokine receptor type 1 (CXC-R1) (CXCR-1) (CDw128a) (High affinity interleukin-8 receptor A) (IL-8R A) (IL-8 receptor type 1) (CD antigen CD181)	Reviewed
136	P25025	CXCR2	C-X-C chemokine receptor type 2 (CXC-R2) (CXCR-2) (CDw128b) (GRO/MGSA receptor) (High affinity interleukin-8 receptor B) (IL-8R B) (IL-8 receptor type 2) (CD antigen CD182)	Reviewed
137	P25089	FPR3	N-formyl peptide receptor 3 (FMLP-related receptor II) (FMLP-R-II) (Formyl peptide receptor-like 2)	Reviewed
138	P25090	FPR2	N-formyl peptide receptor 2 (FMLP-related receptor I) (FMLP-R-I) (Formyl peptide receptor-like 1) (HM63) (Lipoxin A4 receptor) (LXA4 receptor) (RFP)	Reviewed
139	P25100	ADRA1D	Alpha-1D adrenergic receptor (Alpha-1A adrenergic receptor) (Alpha-1D adrenoreceptor) (Alpha-1D adrenoceptor) (Alpha-adrenergic receptor 1a)	Reviewed
140	P25101	EDNRA	Endothelin-1 receptor (Endothelin receptor type A) (ET-A) (ETA-R) (hET-AR)	Reviewed
141	P25103	TACR1	Substance-P receptor (SPR) (NK-1 receptor) (NK-1R) (Tachykinin receptor 1)	Reviewed
142	P25105	PTAFR	Platelet-activating factor receptor (PAF-R) (PAFr)	Reviewed
143	P25106	ACKR3	Atypical chemokine receptor 3 (C-X-C chemokine receptor type 7) (CXC-R7) (CXCR-7) (Chemokine orphan receptor 1) (G-protein coupled receptor 159) (G-protein coupled receptor RDC1 homolog) (RDC-1)	Reviewed
144	P25116	F2R	Proteinase-activated receptor 1 (PAR-1) (Coagulation factor II receptor) (Thrombin receptor)	Reviewed
145	P25929	NPY1R	Neuropeptide Y receptor type 1 (NPY1-R)	Reviewed
146	P28221	HTR1D	5-hydroxytryptamine receptor 1D (5-HT-1D) (5-HT1D) (Serotonin 1D alpha receptor) (5-HT-1D-alpha) (Serotonin receptor 1D)	Reviewed
147	P28222	HTR1B	5-hydroxytryptamine receptor 1B (5-HT-1B) (5-HT1B) (S12) (Serotonin 1D beta receptor) (5-HT-1D-beta) (Serotonin receptor 1B)	Reviewed
148	P28223	HTR2A	5-hydroxytryptamine receptor 2A (5-HT-2) (5-HT-2A) (Serotonin receptor 2A)	Reviewed
149	P28335	HTR2C	5-hydroxytryptamine receptor 2C (5-HT-2C) (5-HT2C) (5-HTR2C) (5-hydroxytryptamine receptor 1C) (5-HT-1C) (5-HT1C) (Serotonin receptor 2C)	Reviewed
150	P28336	NMBR	Neuromedin-B receptor (NMB-R) (Epididymis tissue protein Li 185a) (Neuromedin-B-preferring bombesin receptor)	Reviewed
151	P28566	HTR1E	5-hydroxytryptamine receptor 1E (5-HT-1E) (5-HT1E) (S31) (Serotonin receptor 1E)	Reviewed
152	P29274	ADORA2A	Adenosine receptor A2a	Reviewed
153	P29275	ADORA2B	Adenosine receptor A2b	Reviewed
154	P29371	TACR3	Neuromedin-K receptor (NKR) (NK-3 receptor) (NK-3R) (Neurokinin B receptor) (Tachykinin receptor 3)	Reviewed
155	P30411	BDKRB2	B2 bradykinin receptor (B2R) (BK-2 receptor)	Reviewed
156	P30518	AVPR2	Vasopressin V2 receptor (V2R) (AVPR V2) (Antidiuretic hormone receptor) (Renal-type arginine vasopressin receptor)	Reviewed
157	P30542	ADORA1	Adenosine receptor A1	Reviewed
158	P30550	GRPR	Gastrin-releasing peptide receptor (GRP-R) (GRP-preferring bombesin receptor)	Reviewed
159	P30556	AGTR1	Type-1 angiotensin II receptor (AT1AR) (AT1BR) (Angiotensin II type-1 receptor) (AT1)	Reviewed
160	P30559	OXTR	Oxytocin receptor (OT-R)	Reviewed
161	P30872	SSTR1	Somatostatin receptor type 1 (SS-1-R) (SS1-R) (SS1R) (SRIF-2)	Reviewed
162	P30874	SSTR2	Somatostatin receptor type 2 (SS-2-R) (SS2-R) (SS2R) (SRIF-1)	Reviewed
163	P30939	HTR1F	5-hydroxytryptamine receptor 1F (5-HT-1F) (5-HT1F) (Serotonin receptor 1F)	Reviewed
164	P30953	OR1E1	Olfactory receptor 1E1 (Olfactory receptor 13-66) (OR13-66) (Olfactory receptor 17-2/17-32) (OR17-2) (OR17-32) (Olfactory receptor 1E5) (Olfactory receptor 1E6) (Olfactory receptor 5-85) (OR5-85) (Olfactory receptor OR17-18) (Olfactory receptor-like protein HGMP07I)	Reviewed
165	P30954	OR10J1	Olfactory receptor 10J1 (Olfactory receptor OR1-26) (Olfactory receptor-like protein HGMP07J)	Reviewed
166	P30968	GNRHR	Gonadotropin-releasing hormone receptor (GnRH receptor) (GnRH-R)	Reviewed
167	P30988	CALCR	Calcitonin receptor (CT-R)	Reviewed
168	P30989	NTSR1	Neurotensin receptor type 1 (NT-R-1) (NTR1) (High-affinity levocabastine-insensitive neurotensin receptor) (NTRH)	Reviewed
169	P31391	SSTR4	Somatostatin receptor type 4 (SS-4-R) (SS4-R) (SS4R)	Reviewed
170	P32238	CCKAR	Cholecystokinin receptor type A (CCK-A receptor) (CCK-AR) (Cholecystokinin-1 receptor) (CCK1-R)	Reviewed
171	P32239	CCKBR	Gastrin/cholecystokinin type B receptor (CCK-B receptor) (CCK-BR) (Cholecystokinin-2 receptor) (CCK2-R)	Reviewed
172	P32241	VIPR1	Vasoactive intestinal polypeptide receptor 1 (VIP-R-1) (Pituitary adenylate cyclase-activating polypeptide type II receptor) (PACAP type II receptor) (PACAP-R-2) (PACAP-R2) (VPAC1)	Reviewed
173	P32245	MC4R	Melanocortin receptor 4 (MC4-R)	Reviewed
174	P32246	CCR1	C-C chemokine receptor type 1 (C-C CKR-1) (CC-CKR-1) (CCR-1) (CCR1) (HM145) (LD78 receptor) (Macrophage inflammatory protein 1-alpha receptor) (MIP-1alpha-R) (RANTES-R) (CD antigen CD191)	Reviewed
175	P32247	BRS3	Bombesin receptor subtype-3 (BRS-3)	Reviewed
176	P32248	CCR7	C-C chemokine receptor type 7 (C-C CKR-7) (CC-CKR-7) (CCR-7) (BLR2) (CDw197) (Epstein-Barr virus-induced G-protein coupled receptor 1) (EBI1) (EBV-induced G-protein coupled receptor 1) (MIP-3 beta receptor) (CD antigen CD197)	Reviewed
177	P32249	GPR183	G-protein coupled receptor 183 (Epstein-Barr virus-induced G-protein coupled receptor 2) (EBI2) (EBV-induced G-protein coupled receptor 2) (hEBI2)	Reviewed
178	P32302	CXCR5	C-X-C chemokine receptor type 5 (CXC-R5) (CXCR-5) (Burkitt lymphoma receptor 1) (Monocyte-derived receptor 15) (MDR-15) (CD antigen CD185)	Reviewed
179	P32745	SSTR3	Somatostatin receptor type 3 (SS-3-R) (SS3-R) (SS3R) (SSR-28)	Reviewed
180	P33032	MC5R	Melanocortin receptor 5 (MC5-R) (MC-2)	Reviewed
181	P34969	HTR7	5-hydroxytryptamine receptor 7 (5-HT-7) (5-HT7) (5-HT-X) (Serotonin receptor 7)	Reviewed
182	P34972	CNR2	Cannabinoid receptor 2 (CB-2) (CB2) (hCB2) (CX5)	Reviewed
183	P34981	TRHR	Thyrotropin-releasing hormone receptor (TRH-R) (Thyroliberin receptor)	Reviewed
184	P34982	OR1D2	Olfactory receptor 1D2 (Olfactory receptor 17-4) (OR17-4) (Olfactory receptor OR17-6) (Olfactory receptor-like protein HGMP07E)	Reviewed
185	P34995	PTGER1	Prostaglandin E2 receptor EP1 subtype (PGE receptor EP1 subtype) (PGE2 receptor EP1 subtype) (Prostanoid EP1 receptor)	Reviewed
186	P34998	CRHR1	Corticotropin-releasing factor receptor 1 (CRF-R-1) (CRF-R1) (CRFR-1) (Corticotropin-releasing hormone receptor 1) (CRH-R-1) (CRH-R1)	Reviewed
187	P35346	SSTR5	Somatostatin receptor type 5 (SS-5-R) (SS5-R) (SS5R)	Reviewed
188	P35348	ADRA1A	Alpha-1A adrenergic receptor (Alpha-1A adrenoreceptor) (Alpha-1A adrenoceptor) (Alpha-1C adrenergic receptor) (Alpha-adrenergic receptor 1c)	Reviewed
189	P35367	HRH1	Histamine H1 receptor (H1R) (HH1R)	Reviewed
190	P35368	ADRA1B	Alpha-1B adrenergic receptor (Alpha-1B adrenoreceptor) (Alpha-1B adrenoceptor)	Reviewed
191	P35372	OPRM1	Mu-type opioid receptor (M-OR-1) (MOR-1) (Mu opiate receptor) (Mu opioid receptor) (MOP) (hMOP)	Reviewed
192	P35408	PTGER4	Prostaglandin E2 receptor EP4 subtype (PGE receptor EP4 subtype) (PGE2 receptor EP4 subtype) (Prostanoid EP4 receptor)	Reviewed
193	P35410	MAS1L	Mas-related G-protein coupled receptor MRG (MAS-R) (MAS1-like)	Reviewed
194	P35414	APLNR	Apelin receptor (Angiotensin receptor-like 1) (G-protein coupled receptor APJ) (G-protein coupled receptor HG11)	Reviewed
195	P35462	DRD3	D(3) dopamine receptor (Dopamine D3 receptor)	Reviewed
196	P37288	AVPR1A	Vasopressin V1a receptor (V1aR) (AVPR V1a) (Antidiuretic hormone receptor 1a) (Vascular/hepatic-type arginine vasopressin receptor)	Reviewed
197	P41143	OPRD1	Delta-type opioid receptor (D-OR-1) (DOR-1)	Reviewed
198	P41145	OPRK1	Kappa-type opioid receptor (K-OR-1) (KOR-1)	Reviewed
199	P41146	OPRL1	Nociceptin receptor (Kappa-type 3 opioid receptor) (KOR-3) (Orphanin FQ receptor)	Reviewed
200	P41180	CASR	Extracellular calcium-sensing receptor (CaR) (CaSR) (hCasR) (Parathyroid cell calcium-sensing receptor 1) (PCaR1)	Reviewed
201	P41231	P2RY2	P2Y purinoceptor 2 (P2Y2) (ATP receptor) (P2U purinoceptor 1) (P2U1) (P2U receptor 1) (Purinergic receptor)	Reviewed
202	P41586	ADCYAP1R1	Pituitary adenylate cyclase-activating polypeptide type I receptor (PACAP type I receptor) (PACAP-R-1) (PACAP-R1)	Reviewed
203	P41587	VIPR2	Vasoactive intestinal polypeptide receptor 2 (VIP-R-2) (Helodermin-preferring VIP receptor) (Pituitary adenylate cyclase-activating polypeptide type III receptor) (PACAP type III receptor) (PACAP-R-3) (PACAP-R3) (VPAC2)	Reviewed
204	P41594	GRM5	Metabotropic glutamate receptor 5 (mGluR5)	Reviewed
205	P41595	HTR2B	5-hydroxytryptamine receptor 2B (5-HT-2B) (5-HT2B) (Serotonin receptor 2B)	Reviewed
206	P41597	CCR2	C-C chemokine receptor type 2 (C-C CKR-2) (CC-CKR-2) (CCR-2) (CCR2) (Monocyte chemoattractant protein 1 receptor) (MCP-1-R) (CD antigen CD192)	Reviewed
207	P41968	MC3R	Melanocortin receptor 3 (MC3-R)	Reviewed
208	P43088	PTGFR	Prostaglandin F2-alpha receptor (PGF receptor) (PGF2-alpha receptor) (Prostanoid FP receptor)	Reviewed
209	P43115	PTGER3	Prostaglandin E2 receptor EP3 subtype (PGE receptor EP3 subtype) (PGE2 receptor EP3 subtype) (PGE2-R) (Prostanoid EP3 receptor)	Reviewed
210	P43116	PTGER2	Prostaglandin E2 receptor EP2 subtype (PGE receptor EP2 subtype) (PGE2 receptor EP2 subtype) (Prostanoid EP2 receptor)	Reviewed
211	P43119	PTGIR	Prostacyclin receptor (Prostaglandin I2 receptor) (PGI receptor) (PGI2 receptor) (Prostanoid IP receptor)	Reviewed
212	P43220	GLP1R	Glucagon-like peptide 1 receptor (GLP-1 receptor) (GLP-1-R) (GLP-1R)	Reviewed
213	P43307	SSR1	Translocon-associated protein subunit alpha (TRAP-alpha) (Signal sequence receptor subunit alpha) (SSR-alpha)	Reviewed
214	P43308	SSR2	Translocon-associated protein subunit beta (TRAP-beta) (Signal sequence receptor subunit beta) (SSR-beta)	Reviewed
215	P43657	LPAR6	Lysophosphatidic acid receptor 6 (LPA receptor 6) (LPA-6) (Oleoyl-L-alpha-lysophosphatidic acid receptor) (P2Y purinoceptor 5) (P2Y5) (Purinergic receptor 5) (RB intron encoded G-protein coupled receptor)	Reviewed
216	P46089	GPR3	G-protein coupled receptor 3 (ACCA orphan receptor)	Reviewed
217	P46091	CMKLR2	Chemerin-like receptor 2 (Chemerin chemokine-like receptor 2) (Chemokine-like receptor 2) (G-protein coupled receptor 1)	Reviewed
218	P46092	CCR10	C-C chemokine receptor type 10 (C-C CKR-10) (CC-CKR-10) (CCR-10) (G-protein coupled receptor 2)	Reviewed
219	P46093	GPR4	G-protein coupled receptor 4 (G-protein coupled receptor 6C.l) (GPR6C.l)	Reviewed
220	P46094	XCR1	Chemokine XC receptor 1 (G-protein coupled receptor 5) (Lymphotactin receptor) (XC chemokine receptor 1)	Reviewed
221	P46095	GPR6	G-protein coupled receptor 6 (Sphingosine 1-phosphate receptor GPR6)	Reviewed
222	P46663	BDKRB1	B1 bradykinin receptor (B1R) (BK-1 receptor)	Reviewed
223	P47211	GALR1	Galanin receptor type 1 (GAL1-R) (GALR-1)	Reviewed
224	P47775	GPR12	G-protein coupled receptor 12	Reviewed
225	P47804	RGR	RPE-retinal G protein-coupled receptor	Reviewed
226	P47871	GCGR	Glucagon receptor (GL-R)	Reviewed
227	P47872	SCTR	Secretin receptor (SCT-R)	Reviewed
228	P47881	OR3A1	Olfactory receptor 3A1 (Olfactory receptor 17-40) (OR17-40) (Olfactory receptor OR17-15)	Reviewed
229	P47883	OR3A4P	Putative olfactory receptor 3A4 (Olfactory receptor 17-24) (OR17-24) (Olfactory receptor 3A5)	Reviewed
230	P47884	OR1D4	Olfactory receptor 1D4 (Olfactory receptor 17-30) (OR17-30)	Reviewed
231	P47887	OR1E2	Olfactory receptor 1E2 (Olfactory receptor 17-93/17-135/17-136) (OR17-135) (OR17-136) (OR17-93) (Olfactory receptor 1E4)	Reviewed
232	P47888	OR3A3	Olfactory receptor 3A3 (Olfactory receptor 17-201) (OR17-201) (Olfactory receptor 3A6) (Olfactory receptor 3A7) (Olfactory receptor 3A8) (Olfactory receptor OR17-22)	Reviewed
233	P47890	OR1G1	Olfactory receptor 1G1 (Olfactory receptor 17-209) (OR17-209) (Olfactory receptor 1G2) (Olfactory receptor OR17-8)	Reviewed
234	P47893	OR3A2	Olfactory receptor 3A2 (Olfactory receptor 17-228) (OR17-228) (Olfactory receptor OR17-14)	Reviewed
235	P47898	HTR5A	5-hydroxytryptamine receptor 5A (5-HT-5) (5-HT-5A) (5-HT5A) (Serotonin receptor 5A)	Reviewed
236	P47900	P2RY1	P2Y purinoceptor 1 (P2Y1) (ADP receptor) (Purinergic receptor)	Reviewed
237	P47901	AVPR1B	Vasopressin V1b receptor (V1bR) (AVPR V1b) (AVPR V3) (Antidiuretic hormone receptor 1b) (Vasopressin V3 receptor)	Reviewed
238	P48039	MTNR1A	Melatonin receptor type 1A (Mel-1A-R) (Mel1a receptor)	Reviewed
239	P48145	NPBWR1	Neuropeptides B/W receptor type 1 (G-protein coupled receptor 7)	Reviewed
240	P48146	NPBWR2	Neuropeptides B/W receptor type 2 (G-protein coupled receptor 8)	Reviewed
241	P48546	GIPR	Gastric inhibitory polypeptide receptor (GIP-R) (Glucose-dependent insulinotropic polypeptide receptor)	Reviewed
242	P48960	ADGRE5	Adhesion G protein-coupled receptor E5 (Leukocyte antigen CD97) (CD antigen CD97) [Cleaved into: Adhesion G protein-coupled receptor E5 subunit alpha; Adhesion G protein-coupled receptor E5 subunit beta]	Reviewed
243	P49019	HCAR3	Hydroxycarboxylic acid receptor 3 (G-protein coupled receptor 109B) (G-protein coupled receptor HM74) (G-protein coupled receptor HM74B) (Niacin receptor 2) (Nicotinic acid receptor 2)	Reviewed
244	P49146	NPY2R	Neuropeptide Y receptor type 2 (NPY2-R) (NPY-Y2 receptor) (Y2 receptor)	Reviewed
245	P49190	PTH2R	Parathyroid hormone 2 receptor (PTH2 receptor)	Reviewed
246	P49238	CX3CR1	CX3C chemokine receptor 1 (C-X3-C CKR-1) (CX3CR1) (Beta chemokine receptor-like 1) (CMK-BRL-1) (CMK-BRL1) (Fractalkine receptor) (G-protein coupled receptor 13) (V28)	Reviewed
247	P49286	MTNR1B	Melatonin receptor type 1B (Mel-1B-R) (Mel1b receptor)	Reviewed
248	P49682	CXCR3	C-X-C chemokine receptor type 3 (CXC-R3) (CXCR-3) (CKR-L2) (G protein-coupled receptor 9) (Interferon-inducible protein 10 receptor) (IP-10 receptor) (CD antigen CD183)	Reviewed
249	P49683	PRLHR	Prolactin-releasing peptide receptor (PrRP receptor) (PrRPR) (G-protein coupled receptor 10) (hGR3)	Reviewed
250	P49685	GPR15	G-protein coupled receptor 15 (Brother of Bonzo) (BoB)	Reviewed
251	P50052	AGTR2	Type-2 angiotensin II receptor (Angiotensin II type-2 receptor) (AT2)	Reviewed
252	P50391	NPY4R	Neuropeptide Y receptor type 4 (NPY4-R) (Pancreatic polypeptide receptor 1) (PP1)	Reviewed
253	P50406	HTR6	5-hydroxytryptamine receptor 6 (5-HT-6) (5-HT6) (Serotonin receptor 6)	Reviewed
254	P51571	SSR4	Translocon-associated protein subunit delta (TRAP-delta) (Signal sequence receptor subunit delta) (SSR-delta)	Reviewed
255	P51582	P2RY4	P2Y purinoceptor 4 (P2Y4) (P2P) (Uridine nucleotide receptor) (UNR)	Reviewed
256	P51677	CCR3	C-C chemokine receptor type 3 (C C CKR3) (C-C CKR-3) (CC-CKR-3) (CCR-3) (CCR3) (CKR 3) (CKR3) (Eosinophil eotaxin receptor) (CD antigen CD193)	Reviewed
257	P51679	CCR4	C-C chemokine receptor type 4 (C-C CKR-4) (CC-CKR-4) (CCR-4) (CCR4) (K5-5) (CD antigen CD194)	Reviewed
258	P51681	CCR5	C-C chemokine receptor type 5 (C-C CKR-5) (CC-CKR-5) (CCR-5) (CCR5) (CHEMR13) (HIV-1 fusion coreceptor) (CD antigen CD195)	Reviewed
259	P51684	CCR6	C-C chemokine receptor type 6 (C-C CKR-6) (CC-CKR-6) (CCR-6) (Chemokine receptor-like 3) (CKR-L3) (DRY6) (G-protein coupled receptor 29) (GPR-CY4) (GPRCY4) (LARC receptor) (CD antigen CD196)	Reviewed
260	P51685	CCR8	C-C chemokine receptor type 8 (C-C CKR-8) (CC-CKR-8) (CCR-8) (CC chemokine receptor CHEMR1) (CMKBRL2) (Chemokine receptor-like 1) (CKR-L1) (GPR-CY6) (GPRCY6) (TER1) (CD antigen CDw198)	Reviewed
261	P51686	CCR9	C-C chemokine receptor type 9 (C-C CKR-9) (CC-CKR-9) (CCR-9) (G-protein coupled receptor 28) (GPR-9-6) (CD antigen CDw199)	Reviewed
262	P51810	GPR143	G-protein coupled receptor 143 (Ocular albinism type 1 protein)	Reviewed
263	P55085	F2RL1	Proteinase-activated receptor 2 (PAR-2) (Coagulation factor II receptor-like 1) (G-protein coupled receptor 11) (Thrombin receptor-like 1) [Cleaved into: Proteinase-activated receptor 2, alternate cleaved 1; Proteinase-activated receptor 2, alternate cleaved 2]	Reviewed
264	P58170	OR1D5	Olfactory receptor 1D5 (Olfactory receptor 17-31) (OR17-31)	Reviewed
265	P58173	OR2B6	Olfactory receptor 2B6 (Hs6M1-32) (Olfactory receptor 2B1) (Olfactory receptor 2B5) (Olfactory receptor 5-40) (OR5-40) (Olfactory receptor 6-31) (OR6-31) (Olfactory receptor OR6-4)	Reviewed
266	P58180	OR4D2	Olfactory receptor 4D2 (B-lymphocyte membrane protein BC2009) (Olfactory receptor OR17-24)	Reviewed
267	P58181	OR10A3	Olfactory receptor 10A3 (HTPCRX12) (Olfactory receptor OR11-97)	Reviewed
268	P58182	OR12D2	Olfactory receptor 12D2 (Hs6M1-20) (Olfactory receptor OR6-28)	Reviewed
269	P59533	TAS2R38	Taste receptor type 2 member 38 (T2R38) (PTC bitter taste receptor) (Taste receptor type 2 member 61) (T2R61)	Reviewed
270	P59534	TAS2R39	Taste receptor type 2 member 39 (T2R39) (Taste receptor type 2 member 57) (T2R57)	Reviewed
271	P59535	TAS2R40	Taste receptor type 2 member 40 (T2R40) (G-protein coupled receptor 60) (Taste receptor type 2 member 58) (T2R58)	Reviewed
272	P59536	TAS2R41	Taste receptor type 2 member 41 (T2R41) (Taste receptor type 2 member 59) (T2R59)	Reviewed
273	P59537	TAS2R43	Taste receptor type 2 member 43 (T2R43) (Taste receptor type 2 member 52) (T2R52)	Reviewed
274	P59538	TAS2R31	Taste receptor type 2 member 31 (T2R31) (Taste receptor type 2 member 44) (T2R44) (Taste receptor type 2 member 53) (T2R53)	Reviewed
275	P59539	TAS2R45	Taste receptor type 2 member 45 (T2R45) (G-protein coupled receptor 59)	Reviewed
276	P59540	TAS2R46	Taste receptor type 2 member 46 (T2R46) (Taste receptor type 2 member 54) (T2R54)	Reviewed
277	P59541	TAS2R30	Taste receptor type 2 member 30 (T2R30) (Taste receptor type 2 member 47) (T2R47)	Reviewed
278	P59542	TAS2R19	Taste receptor type 2 member 19 (Taste receptor type 2 member 23) (Taste receptor type 2 member 48) (T2R48)	Reviewed
279	P59543	TAS2R20	Taste receptor type 2 member 20 (Taste receptor type 2 member 49) (T2R49) (Taste receptor type 2 member 56) (T2R56)	Reviewed
280	P59544	TAS2R50	Taste receptor type 2 member 50 (T2R50) (Taste receptor type 2 member 51) (T2R51)	Reviewed
281	P59551	TAS2R60	Taste receptor type 2 member 60 (T2R60) (Taste receptor type 2 member 56) (T2R56)	Reviewed
282	P59922	OR2B8P	Putative olfactory receptor 2B8 (Hs6M1-29P)	Reviewed
283	P60893	GPR85	Probable G-protein coupled receptor 85 (Super conserved receptor expressed in brain 2)	Reviewed
284	P61073	CXCR4	C-X-C chemokine receptor type 4 (CXC-R4) (CXCR-4) (FB22) (Fusin) (HM89) (LCR1) (Leukocyte-derived seven transmembrane domain receptor) (LESTR) (Lipopolysaccharide-associated protein 3) (LAP-3) (LPS-associated protein 3) (NPYRL) (Stromal cell-derived factor 1 receptor) (SDF-1 receptor) (CD antigen CD184)	Reviewed
285	Q01718	MC2R	Adrenocorticotropic hormone receptor (ACTH receptor) (ACTH-R) (Adrenocorticotropin receptor) (Melanocortin receptor 2) (MC2-R)	Reviewed
286	Q01726	MC1R	Melanocyte-stimulating hormone receptor (MSH-R) (Melanocortin receptor 1) (MC1-R)	Reviewed
287	Q02643	GHRHR	Growth hormone-releasing hormone receptor (GHRH receptor) (Growth hormone-releasing factor receptor) (GRF receptor) (GRFR)	Reviewed
288	Q03431	PTH1R	Parathyroid hormone/parathyroid hormone-related peptide receptor (PTH/PTHrP type I receptor) (PTH/PTHr receptor) (Parathyroid hormone 1 receptor) (PTH1 receptor)	Reviewed
289	Q13255	GRM1	Metabotropic glutamate receptor 1 (mGluR1)	Reviewed
290	Q13258	PTGDR	Prostaglandin D2 receptor (PGD receptor) (PGD2 receptor) (Prostanoid DP receptor)	Reviewed
291	Q13304	GPR17	Uracil nucleotide/cysteinyl leukotriene receptor (UDP/CysLT receptor) (G-protein coupled receptor 17) (P2Y-like receptor) (R12)	Reviewed
292	Q13324	CRHR2	Corticotropin-releasing factor receptor 2 (CRF-R-2) (CRF-R2) (CRFR-2) (Corticotropin-releasing hormone receptor 2) (CRH-R-2) (CRH-R2)	Reviewed
293	Q13467	FZD5	Frizzled-5 (Fz-5) (hFz5) (FzE5)	Reviewed
294	Q13585	GPR50	Melatonin-related receptor (G protein-coupled receptor 50) (H9)	Reviewed
295	Q13606	OR5I1	Olfactory receptor 5I1 (Olfactory receptor OR11-159) (Olfactory receptor-like protein OLF1)	Reviewed
296	Q13607	OR2F1	Olfactory receptor 2F1 (Olfactory receptor 2F3) (Olfactory receptor 2F4) (Olfactory receptor 2F5) (Olfactory receptor-like protein OLF3)	Reviewed
297	Q13639	HTR4	5-hydroxytryptamine receptor 4 (5-HT-4) (5-HT4) (Serotonin receptor 4)	Reviewed
298	Q14246	ADGRE1	Adhesion G protein-coupled receptor E1 (EGF-like module receptor 1) (EGF-like module-containing mucin-like hormone receptor-like 1) (EMR1 hormone receptor)	Reviewed
299	Q14330	GPR18	N-arachidonyl glycine receptor (NAGly receptor) (G-protein coupled receptor 18)	Reviewed
300	Q14332	FZD2	Frizzled-2 (Fz-2) (hFz2) (FzE2)	Reviewed
301	Q14416	GRM2	Metabotropic glutamate receptor 2 (mGluR2)	Reviewed
302	Q14439	GPR176	G-protein coupled receptor 176 (HB-954)	Reviewed
303	Q14831	GRM7	Metabotropic glutamate receptor 7 (mGluR7)	Reviewed
304	Q14832	GRM3	Metabotropic glutamate receptor 3 (mGluR3)	Reviewed
305	Q14833	GRM4	Metabotropic glutamate receptor 4 (mGluR4)	Reviewed
306	Q15077	P2RY6	P2Y purinoceptor 6 (P2Y6)	Reviewed
307	Q15391	P2RY14	P2Y purinoceptor 14 (P2Y14) (G-protein coupled receptor 105) (UDP-glucose receptor)	Reviewed
308	Q15612	OR1Q1	Olfactory receptor 1Q1 (OST226) (Olfactory receptor 1Q2) (Olfactory receptor 1Q3) (Olfactory receptor 9-A) (OR9-A) (Olfactory receptor OR9-25) (Olfactory receptor TPCR106)	Reviewed
309	Q15615	OR4D1	Olfactory receptor 4D1 (Olfactory receptor 4D3) (Olfactory receptor TPCR16)	Reviewed
310	Q15617	OR8G1	Olfactory receptor 8G1 (Olfactory receptor OR11-281) (Olfactory receptor TPCR25)	Reviewed
311	Q15619	OR1C1	Olfactory receptor 1C1 (Olfactory receptor OR1-42) (Olfactory receptor TPCR27)	Reviewed
312	Q15620	OR8B8	Olfactory receptor 8B8 (Olfactory receptor TPCR85) (Olfactory-like receptor JCG8)	Reviewed
313	Q15622	OR7A5	Olfactory receptor 7A5	Reviewed
314	Q15722	LTB4R	Leukotriene B4 receptor 1 (LTB4-R 1) (LTB4-R1) (Chemoattractant receptor-like 1) (G-protein coupled receptor 16) (P2Y purinoceptor 7) (P2Y7)	Reviewed
315	Q15743	GPR68	Ovarian cancer G-protein coupled receptor 1 (OGR-1) (G-protein coupled receptor 68) (GPR12A) (Sphingosylphosphorylcholine receptor)	Reviewed
316	Q15760	GPR19	Probable G-protein coupled receptor 19 (GPR-NGA)	Reviewed
317	Q15761	NPY5R	Neuropeptide Y receptor type 5 (NPY5-R) (NPY-Y5 receptor) (NPYY5-R) (Y5 receptor)	Reviewed
318	Q16538	GPR162	Probable G-protein coupled receptor 162 (Gene-rich cluster gene A protein)	Reviewed
319	Q16570	ACKR1	Atypical chemokine receptor 1 (Duffy antigen/chemokine receptor) (Fy glycoprotein) (GpFy) (Glycoprotein D) (Plasmodium vivax receptor) (CD antigen CD234)	Reviewed
320	Q16581	C3AR1	C3a anaphylatoxin chemotactic receptor (C3AR) (C3a-R)	Reviewed
321	Q16602	CALCRL	Calcitonin gene-related peptide type 1 receptor (CGRP type 1 receptor) (Calcitonin receptor-like receptor)	Reviewed
322	Q49SQ1	GPR33	Probable G-protein coupled receptor 33	Reviewed
323	Q5JQS5	OR2B11	Olfactory receptor 2B11	Reviewed
324	Q5JRS4	OR10J3	Olfactory receptor 10J3	Reviewed
325	Q5NUL3	FFAR4	Free fatty acid receptor 4 (G-protein coupled receptor 120) (G-protein coupled receptor 129) (G-protein coupled receptor GT01) (G-protein coupled receptor PGR4) (Omega-3 fatty acid receptor 1)	Reviewed
326	Q5T601	ADGRF1	Adhesion G-protein coupled receptor F1 (G protein-coupled receptor 110) (G protein-coupled receptor KPG_012) (G protein-coupled receptor PGR19)	Reviewed
327	Q5T6X5	GPRC6A	G-protein coupled receptor family C group 6 member A (hGPRC6A) (G-protein coupled receptor GPCR33) (hGPCR33)	Reviewed
328	Q5T848	GPR158	Probable G-protein coupled receptor 158	Reviewed
329	Q5TZ20	OR2G6	Olfactory receptor 2G6	Reviewed
330	Q5UAW9	GPR157	G-protein coupled receptor 157	Reviewed
331	Q6DWJ6	GPR139	Probable G-protein coupled receptor 139 (G(q)-coupled orphan receptor GPRg1) (G-protein-coupled receptor PGR3)	Reviewed
332	Q6IEU7	OR5M10	Olfactory receptor 5M10 (Olfactory receptor OR11-207)	Reviewed
333	Q6IEV9	OR4C11	Olfactory receptor 4C11 (Olfactory receptor OR11-136)	Reviewed
334	Q6IEY1	OR4F3;	Olfactory receptor 4F3/4F16/4F29 (Olfactory receptor OR1-1)	Reviewed
335	Q6IEZ7	OR2T5	Olfactory receptor 2T5 (Olfactory receptor OR1-62)	Reviewed
336	Q6IF00	OR2T2	Olfactory receptor 2T2 (Olfactory receptor OR1-43)	Reviewed
337	Q6IF36	OR8G2P	Putative olfactory receptor 8G2 (Olfactory receptor 8G4) (Olfactory receptor OR11-292) (Olfactory receptor TPCR120)	Reviewed
338	Q6IF42	OR2A2	Olfactory receptor 2A2 (Olfactory receptor 2A17) (Olfactory receptor OR7-11)	Reviewed
339	Q6IF63	OR52W1	Olfactory receptor 52W1 (Olfactory receptor OR11-71)	Reviewed
340	Q6IF82	OR4A47	Olfactory receptor 4A47 (Olfactory receptor OR11-113)	Reviewed
341	Q6IF99	OR10K2	Olfactory receptor 10K2 (Olfactory receptor OR1-4)	Reviewed
342	Q6IFG1	OR52E8	Olfactory receptor 52E8 (Olfactory receptor OR11-54)	Reviewed
343	Q6IFH4	OR6B2	Olfactory receptor 6B2 (Olfactory receptor OR2-1)	Reviewed
344	Q6IFN5	OR7E24	Olfactory receptor 7E24 (Olfactory receptor OR19-14)	Reviewed
345	Q6NV75	GPR153	Probable G-protein coupled receptor 153 (G-protein coupled receptor PGR1)	Reviewed
346	Q6PRD1	GPR179	Probable G-protein coupled receptor 179 (Probable G-protein coupled receptor 158-like 1) (GPR158-like)	Reviewed
347	Q6QNK2	ADGRD1	Adhesion G-protein coupled receptor D1 (G-protein coupled receptor 133) (G-protein coupled receptor PGR25)	Reviewed
348	Q6U736	OPN5	Opsin-5 (G-protein coupled receptor 136) (G-protein coupled receptor PGR12) (Neuropsin) (Transmembrane protein 13)	Reviewed
349	Q6W5P4	NPSR1	Neuropeptide S receptor (G-protein coupled receptor 154) (G-protein coupled receptor PGR14) (G-protein coupled receptor for asthma susceptibility)	Reviewed
350	Q7RTR8	TAS2R42	Taste receptor type 2 member 42 (T2R42) (Taste receptor type 2 member 55) (T2R55)	Reviewed
351	Q7RTX0	TAS1R3	Taste receptor type 1 member 3 (Sweet taste receptor T1R3)	Reviewed
352	Q7RTX1	TAS1R1	Taste receptor type 1 member 1 (G-protein coupled receptor 70)	Reviewed
353	Q7Z3T1	OR2W3	Olfactory receptor 2W3 (Olfactory receptor 2W8) (Olfactory receptor OR1-49)	Reviewed
354	Q7Z5H4	VN1R5	Vomeronasal type-1 receptor 5 (G-protein coupled receptor GPCR26) (hGPCR26) (V1r-like receptor 5)	Reviewed
355	Q7Z5H5	VN1R4	Vomeronasal type-1 receptor 4 (G-protein coupled receptor GPCR27) (hGPCR27) (V1r-like receptor 4)	Reviewed
356	Q7Z601	GPR142	Probable G-protein coupled receptor 142 (G-protein coupled receptor PGR2)	Reviewed
357	Q7Z602	GPR141	Probable G-protein coupled receptor 141 (G-protein coupled receptor PGR13)	Reviewed
358	Q7Z7M1	ADGRD2	Adhesion G-protein coupled receptor D2 (G-protein coupled receptor 144) (G-protein coupled receptor PGR24)	Reviewed
359	Q86SM5	MRGPRG	Mas-related G-protein coupled receptor member G (G-protein coupled receptor 169)	Reviewed
360	Q86SM8	MRGPRE	Mas-related G-protein coupled receptor member E (G-protein coupled receptor 167)	Reviewed
361	Q86SP6	GPR149	Probable G-protein coupled receptor 149 (G-protein coupled receptor PGR10)	Reviewed
362	Q86SQ3	ADGRE4P	Putative adhesion G protein-coupled receptor E4P (EGF-like module receptor 4) (EGF-like module-containing mucin-like hormone receptor-like 4) (G-protein coupled receptor 127) (G-protein coupled receptor PGR16)	Reviewed
363	Q86SQ4	ADGRG6	Adhesion G-protein coupled receptor G6 (Developmentally regulated G-protein-coupled receptor) (G-protein coupled receptor 126) (Vascular inducible G protein-coupled receptor) [Cleaved into: ADGRG6 N-terminal fragment (ADGRG6-NTF); ADGRG6 C-terminal fragment (ADGRG6-CTF)]	Reviewed
364	Q86SQ6	ADGRA1	Adhesion G protein-coupled receptor A1 (G-protein coupled receptor 123)	Reviewed
365	Q86TJ2	TADA2B	Transcriptional adapter 2-beta (ADA2-like protein beta) (ADA2-beta)	Reviewed
366	Q86VZ1	P2RY8	P2Y purinoceptor 8 (P2Y8)	Reviewed
367	Q86W33	TPRA1	Transmembrane protein adipocyte-associated 1 (Integral membrane protein GPR175) (Transmembrane protein 227)	Reviewed
368	Q86Y34	ADGRG3	Adhesion G protein-coupled receptor G3 (G-protein coupled receptor 97) (G-protein coupled receptor PGR26)	Reviewed
369	Q8IWK6	ADGRA3	Adhesion G protein-coupled receptor A3 (G-protein coupled receptor 125)	Reviewed
370	Q8IXE1	OR4N5	Olfactory receptor 4N5 (Olfactory receptor OR14-33)	Reviewed
371	Q8IYL9	GPR65	Psychosine receptor (G-protein coupled receptor 65) (T-cell death-associated gene 8 protein)	Reviewed
372	Q8IZ08	GPR135	G-protein coupled receptor 135	Reviewed
373	Q8IZF2	ADGRF5	Adhesion G protein-coupled receptor F5 (G-protein coupled receptor 116)	Reviewed
374	Q8IZF3	ADGRF4	Adhesion G protein-coupled receptor F4 (G-protein coupled receptor 115) (G-protein coupled receptor PGR18)	Reviewed
375	Q8IZF4	ADGRG5	Adhesion G-protein coupled receptor G5 (G-protein coupled receptor 114) (G-protein coupled receptor PGR27)	Reviewed
376	Q8IZF5	ADGRF3	Adhesion G-protein coupled receptor F3 (G-protein coupled receptor 113) (G-protein coupled receptor PGR23)	Reviewed
377	Q8IZF6	ADGRG4	Adhesion G-protein coupled receptor G4 (G-protein coupled receptor 112)	Reviewed
378	Q8IZF7	ADGRF2	Adhesion G-protein coupled receptor F2 (G-protein coupled receptor 111) (G-protein coupled receptor PGR20)	Reviewed
379	Q8IZP9	ADGRG2	Adhesion G-protein coupled receptor G2 (G-protein coupled receptor 64) (Human epididymis-specific protein 6) (He6)	Reviewed
380	Q8N0Y3	OR4N4	Olfactory receptor 4N4 (Olfactory receptor OR15-1) (Olfactory receptor OR15-5)	Reviewed
381	Q8N0Y5	OR8I2	Olfactory receptor 8I2 (Olfactory receptor OR11-170)	Reviewed
382	Q8N127	OR5AS1	Olfactory receptor 5AS1 (Olfactory receptor OR11-168)	Reviewed
383	Q8N146	OR8H3	Olfactory receptor 8H3 (Olfactory receptor OR11-172)	Reviewed
384	Q8N148	OR6V1	Olfactory receptor 6V1 (Olfactory receptor OR7-3)	Reviewed
385	Q8N162	OR8H2	Olfactory receptor 8H2 (Olfactory receptor OR11-171)	Reviewed
386	Q8N349	OR2L13	Olfactory receptor 2L13 (Olfactory receptor 2L14)	Reviewed
387	Q8N628	OR2C3	Olfactory receptor 2C3 (Olfactory receptor 2C4) (Olfactory receptor 2C5) (Olfactory receptor OR1-30)	Reviewed
388	Q8N6U8	GPR161	G-protein coupled receptor 161 (G-protein coupled receptor RE2)	Reviewed
389	Q8NDV2	GPR26	G-protein coupled receptor 26	Reviewed
390	Q8NFJ5	GPRC5A	Retinoic acid-induced protein 3 (G-protein coupled receptor family C group 5 member A) (Phorbol ester induced gene 1) (PEIG-1) (Retinoic acid-induced gene 1 protein) (RAIG-1)	Reviewed
391	Q8NFJ6	PROKR2	Prokineticin receptor 2 (PK-R2) (G-protein coupled receptor 73-like 1) (G-protein coupled receptor I5E) (GPR73b) (GPRg2)	Reviewed
392	Q8NFN8	GPR156	Probable G-protein coupled receptor 156 (G-protein coupled receptor PGR28) (GABAB-related G-protein coupled receptor)	Reviewed
393	Q8NFZ6	VN1R2	Vomeronasal type-1 receptor 2 (G-protein coupled receptor GPCR25) (hGPCR25) (V1r-like receptor 2)	Reviewed
394	Q8NG75	OR5T1	Olfactory receptor 5T1 (Olfactory receptor OR11-179)	Reviewed
395	Q8NG76	OR2T33	Olfactory receptor 2T33 (Olfactory receptor OR1-56)	Reviewed
396	Q8NG77	OR2T12	Olfactory receptor 2T12 (Olfactory receptor OR1-57)	Reviewed
397	Q8NG78	OR8G5	Olfactory receptor 8G5 (Olfactory receptor 8G6) (Olfactory receptor OR11-298)	Reviewed
398	Q8NG80	OR2L5	Olfactory receptor 2L5 (Olfactory receptor 2L11) (Olfactory receptor OR1-53)	Reviewed
399	Q8NG81	OR2M7	Olfactory receptor 2M7 (Olfactory receptor OR1-58)	Reviewed
400	Q8NG83	OR2M3	Olfactory receptor 2M3 (Olfactory receptor 2M6) (Olfactory receptor OR1-54)	Reviewed
401	Q8NG84	OR2AK2	Olfactory receptor 2AK2 (Olfactory receptor 2AK1) (Olfactory receptor OR1-47)	Reviewed
402	Q8NG85	OR2L3	Olfactory receptor 2L3	Reviewed
403	Q8NG92	OR13H1	Olfactory receptor 13H1 (Olfactory receptor ORX-1)	Reviewed
404	Q8NG94	OR11H1	Olfactory receptor 11H1 (Olfactory receptor OR22-1)	Reviewed
405	Q8NG95	OR7G3	Olfactory receptor 7G3 (OST085) (Olfactory receptor OR19-9)	Reviewed
406	Q8NG97	OR2Z1	Olfactory receptor 2Z1 (Olfactory receptor 2Z2) (Olfactory receptor OR19-4)	Reviewed
407	Q8NG98	OR7D4	Olfactory receptor 7D4 (OR19-B) (Odorant receptor family subfamily D member 4RT) (Olfactory receptor OR19-7)	Reviewed
408	Q8NG99	OR7G2	Olfactory receptor 7G2 (OST260) (Olfactory receptor 19-13) (OR19-13) (Olfactory receptor OR19-6)	Reviewed
409	Q8NGA0	OR7G1	Olfactory receptor 7G1 (Olfactory receptor 19-15) (OR19-15) (Olfactory receptor OR19-8)	Reviewed
410	Q8NGA1	OR1M1	Olfactory receptor 1M1 (Olfactory receptor 19-6) (OR19-6) (Olfactory receptor OR19-5)	Reviewed
411	Q8NGA2	OR7A2P	Putative olfactory receptor 7A2 (Putative olfactory receptor 7A7)	Reviewed
412	Q8NGA4	GPR32P1	Putative G-protein coupled receptor GPR32P1 (G-protein coupled 32 pseudogene) (G-protein coupled 32 pseudogene 1) (G-protein coupled receptor GPCR39) (hGPCR39)	Reviewed
413	Q8NGA5	OR10H4	Olfactory receptor 10H4 (Olfactory receptor OR19-28)	Reviewed
414	Q8NGA6	OR10H5	Olfactory receptor 10H5 (Olfactory receptor OR19-25) (Olfactory receptor OR19-26)	Reviewed
415	Q8NGA8	OR4F17	Olfactory receptor 4F17 (Olfactory receptor 4F11) (Olfactory receptor 4F18) (Olfactory receptor 4F19)	Reviewed
416	Q8NGB2	OR4C5	Olfactory receptor 4C5 (Olfactory receptor OR11-99)	Reviewed
417	Q8NGB4	OR4S1	Olfactory receptor 4S1 (Olfactory receptor OR11-100)	Reviewed
418	Q8NGB6	OR4M2	Olfactory receptor 4M2 (Olfactory receptor OR15-3)	Reviewed
419	Q8NGB8	OR4F15	Olfactory receptor 4F15 (Olfactory receptor OR15-14)	Reviewed
420	Q8NGB9	OR4F6	Olfactory receptor 4F6 (Olfactory receptor 4F12) (Olfactory receptor OR15-15)	Reviewed
421	Q8NGC0	OR5AU1	Olfactory receptor 5AU1 (Olfactory receptor OR14-38)	Reviewed
422	Q8NGC1	OR11G2	Olfactory receptor 11G2 (Olfactory receptor OR14-34)	Reviewed
423	Q8NGC2	OR4E2	Olfactory receptor 4E2 (Olfactory receptor OR14-42)	Reviewed
424	Q8NGC3	OR10G2	Olfactory receptor 10G2	Reviewed
425	Q8NGC4	OR10G3	Olfactory receptor 10G3 (Olfactory receptor OR14-40)	Reviewed
426	Q8NGC5	OR6J1	Olfactory receptor 6J1 (Olfactory receptor 6J2)	Reviewed
427	Q8NGC6	OR4K17	Olfactory receptor 4K17 (Olfactory receptor OR14-29)	Reviewed
428	Q8NGC7	OR11H6	Olfactory receptor 11H6 (Olfactory receptor OR14-35)	Reviewed
429	Q8NGC8	OR11H7	Olfactory receptor 11H7 (Olfactory receptor OR14-32)	Reviewed
430	Q8NGC9	OR11H4	Olfactory receptor 11H4 (Olfactory receptor OR14-36)	Reviewed
431	Q8NGD0	OR4M1	Olfactory receptor 4M1 (Olfactory receptor OR14-7)	Reviewed
432	Q8NGD1	OR4N2	Olfactory receptor 4N2 (Olfactory receptor OR14-13) (Olfactory receptor OR14-8)	Reviewed
433	Q8NGD2	OR4K2	Olfactory receptor 4K2 (Olfactory receptor OR14-15)	Reviewed
434	Q8NGD3	OR4K5	Olfactory receptor 4K5 (Olfactory receptor OR14-16)	Reviewed
435	Q8NGD4	OR4K1	Olfactory receptor 4K1 (Olfactory receptor OR14-19)	Reviewed
436	Q8NGD5	OR4K14	Olfactory receptor 4K14 (Olfactory receptor OR14-22)	Reviewed
437	Q8NGE0	OR10AD1	Olfactory receptor 10AD1 (Olfactory receptor OR12-1)	Reviewed
438	Q8NGE1	OR6C4	Olfactory receptor 6C4 (Olfactory receptor OR12-10)	Reviewed
439	Q8NGE2	OR2AP1	Olfactory receptor 2AP1 (Olfactory receptor OR12-9)	Reviewed
440	Q8NGE3	OR10P1	Olfactory receptor 10P1 (Olfactory receptor 10P2) (Olfactory receptor 10P3) (Olfactory receptor OR12-7)	Reviewed
441	Q8NGE5	OR10A7	Olfactory receptor 10A7 (Olfactory receptor OR12-6)	Reviewed
442	Q8NGE7	OR9K2	Olfactory receptor 9K2 (Olfactory receptor OR12-2)	Reviewed
443	Q8NGE8	OR4D9	Olfactory receptor 4D9 (Olfactory receptor OR11-253)	Reviewed
444	Q8NGE9	OR9Q2	Olfactory receptor 9Q2	Reviewed
445	Q8NGF0	OR52B6	Olfactory receptor 52B6 (Olfactory receptor OR11-47)	Reviewed
446	Q8NGF1	OR52R1	Olfactory receptor 52R1 (Olfactory receptor OR11-22)	Reviewed
447	Q8NGF3	OR51D1	Olfactory receptor 51D1 (Olfactory receptor OR11-14)	Reviewed
448	Q8NGF4	OR5AP2	Olfactory receptor 5AP2	Reviewed
449	Q8NGF6	OR10W1	Olfactory receptor 10W1 (Olfactory receptor OR11-236)	Reviewed
450	Q8NGF7	OR5B17	Olfactory receptor 5B17 (Olfactory receptor 5B20) (Olfactory receptor OR11-237)	Reviewed
451	Q8NGF8	OR4B1	Olfactory receptor 4B1 (OST208) (Olfactory receptor OR11-106)	Reviewed
452	Q8NGF9	OR4X2	Olfactory receptor 4X2 (Olfactory receptor OR11-105)	Reviewed
453	Q8NGG0	OR8J3	Olfactory receptor 8J3 (Olfactory receptor OR11-173)	Reviewed
454	Q8NGG1	OR8J2	Olfactory receptor 8J2	Reviewed
455	Q8NGG2	OR5T2	Olfactory receptor 5T2 (Olfactory receptor OR11-177)	Reviewed
456	Q8NGG3	OR5T3	Olfactory receptor 5T3 (Olfactory receptor OR11-178)	Reviewed
457	Q8NGG4	OR8H1	Olfactory receptor 8H1 (Olfactory receptor OR11-180)	Reviewed
458	Q8NGG5	OR8K1	Olfactory receptor 8K1 (Olfactory receptor OR11-182)	Reviewed
459	Q8NGG6	OR8B12	Olfactory receptor 8B12 (Olfactory receptor OR11-317)	Reviewed
460	Q8NGG7	OR8A1	Olfactory receptor 8A1 (OST025) (Olfactory receptor OR11-318)	Reviewed
461	Q8NGG8	OR8B3	Olfactory receptor 8B3 (Olfactory receptor OR11-311)	Reviewed
462	Q8NGH3	OR2D3	Olfactory receptor 2D3 (Olfactory receptor OR11-89)	Reviewed
463	Q8NGH5	OR56A1	Olfactory receptor 56A1 (Olfactory receptor OR11-75)	Reviewed
464	Q8NGH6	OR52L2P	Putative olfactory receptor 52L2 (Olfactory receptor OR11-74)	Reviewed
465	Q8NGH7	OR52L1	Olfactory receptor 52L1 (Olfactory receptor OR11-50)	Reviewed
466	Q8NGH8	OR56A4	Olfactory receptor 56A4 (Olfactory receptor OR11-49)	Reviewed
467	Q8NGH9	OR52E4	Olfactory receptor 52E4 (Olfactory receptor OR11-55)	Reviewed
468	Q8NGI0	OR52N2	Olfactory receptor 52N2 (Olfactory receptor OR11-57)	Reviewed
469	Q8NGI1	OR56B2P	Putative olfactory receptor 56B2	Reviewed
470	Q8NGI2	OR52N4	Olfactory receptor 52N4 (Olfactory receptor OR11-64)	Reviewed
471	Q8NGI3	OR56B1	Olfactory receptor 56B1 (Olfactory receptor OR11-65)	Reviewed
472	Q8NGI4	OR4D11	Olfactory receptor 4D11	Reviewed
473	Q8NGI6	OR4D10	Olfactory receptor 4D10 (Olfactory receptor OR11-251)	Reviewed
474	Q8NGI7	OR10V1	Olfactory receptor 10V1 (Olfactory receptor OR11-256)	Reviewed
475	Q8NGI8	OR5AN1	Olfactory receptor 5AN1 (Olfactory receptor OR11-244)	Reviewed
476	Q8NGI9	OR5A2	Olfactory receptor 5A2 (Olfactory receptor OR11-248)	Reviewed
477	Q8NGJ0	OR5A1	Olfactory receptor 5A1 (OST181) (Olfactory receptor OR11-249)	Reviewed
478	Q8NGJ1	OR4D6	Olfactory receptor 4D6 (Olfactory receptor OR11-250)	Reviewed
479	Q8NGJ2	OR52H1	Olfactory receptor 52H1 (Olfactory receptor OR11-45)	Reviewed
480	Q8NGJ3	OR52E1	Olfactory receptor 52E1	Reviewed
481	Q8NGJ4	OR52E2	Olfactory receptor 52E2	Reviewed
482	Q8NGJ5	OR51L1	Olfactory receptor 51L1 (Olfactory receptor OR11-31)	Reviewed
483	Q8NGJ6	OR51A4	Olfactory receptor 51A4	Reviewed
484	Q8NGJ7	OR51A2	Olfactory receptor 51A2	Reviewed
485	Q8NGJ8	OR51S1	Olfactory receptor 51S1 (Olfactory receptor OR11-24)	Reviewed
486	Q8NGJ9	OR51T1	Olfactory receptor 51T1 (Olfactory receptor OR11-26)	Reviewed
487	Q8NGK0	OR51G2	Olfactory receptor 51G2 (Olfactory receptor OR11-28)	Reviewed
488	Q8NGK1	OR51G1	Olfactory receptor 51G1 (Olfactory receptor 51G3) (Olfactory receptor OR11-29)	Reviewed
489	Q8NGK2	OR52B4	Olfactory receptor 52B4 (Olfactory receptor OR11-3)	Reviewed
490	Q8NGK3	OR52K2	Olfactory receptor 52K2 (Olfactory receptor OR11-7)	Reviewed
491	Q8NGK4	OR52K1	Olfactory receptor 52K1 (Olfactory receptor OR11-8)	Reviewed
492	Q8NGK5	OR52M1	Olfactory receptor 52M1 (Olfactory receptor OR11-11)	Reviewed
493	Q8NGK6	OR52I1	Olfactory receptor 52I1 (Olfactory receptor OR11-13)	Reviewed
494	Q8NGK9	OR5D16	Olfactory receptor 5D16 (Olfactory receptor OR11-154)	Reviewed
495	Q8NGL0	OR5L2	Olfactory receptor 5L2 (HTPCRX16) (Olfactory receptor OR11-153)	Reviewed
496	Q8NGL1	OR5D18	Olfactory receptor 5D18 (Olfactory receptor OR11-143) (Olfactory receptor OR11-152)	Reviewed
497	Q8NGL2	OR5L1	Olfactory receptor 5L1 (OST262) (Olfactory receptor OR11-151)	Reviewed
498	Q8NGL3	OR5D14	Olfactory receptor 5D14 (Olfactory receptor OR11-141) (Olfactory receptor OR11-150)	Reviewed
499	Q8NGL4	OR5D13	Olfactory receptor 5D13 (Olfactory receptor OR11-142) (Olfactory receptor OR11-148)	Reviewed
500	Q8NGL6	OR4A15	Olfactory receptor 4A15 (Olfactory receptor OR11-118)	Reviewed
501	Q8NGL7	OR4P4	Olfactory receptor 4P4 (Olfactory receptor 4P3)	Reviewed
502	Q8NGL9	OR4C16	Olfactory receptor 4C16 (Olfactory receptor OR11-135)	Reviewed
503	Q8NGM1	OR4C15	Olfactory receptor 4C15 (Olfactory receptor OR11-127) (Olfactory receptor OR11-134)	Reviewed
504	Q8NGM8	OR6M1	Olfactory receptor 6M1 (Olfactory receptor OR11-271)	Reviewed
505	Q8NGM9	OR8D4	Olfactory receptor 8D4 (Olfactory receptor OR11-275)	Reviewed
506	Q8NGN0	OR4D5	Olfactory receptor 4D5 (Olfactory receptor OR11-276)	Reviewed
507	Q8NGN1	OR6T1	Olfactory receptor 6T1 (Olfactory receptor OR11-277)	Reviewed
508	Q8NGN2	OR10S1	Olfactory receptor 10S1 (Olfactory receptor OR11-279)	Reviewed
509	Q8NGN3	OR10G4	Olfactory receptor 10G4 (Olfactory receptor OR11-278)	Reviewed
510	Q8NGN4	OR10G9	Olfactory receptor 10G9 (Olfactory receptor 10G10)	Reviewed
511	Q8NGN5	OR10G8	Olfactory receptor 10G8 (Olfactory receptor OR11-282)	Reviewed
512	Q8NGN6	OR10G7	Olfactory receptor 10G7 (Olfactory receptor OR11-283)	Reviewed
513	Q8NGN7	OR10D4P	Putative olfactory receptor 10D4	Reviewed
514	Q8NGN8	OR4A4P	Putative olfactory receptor 4A4 (Olfactory receptor OR11-107)	Reviewed
515	Q8NGP0	OR4C13	Olfactory receptor 4C13 (Olfactory receptor OR11-260)	Reviewed
516	Q8NGP2	OR8J1	Olfactory receptor 8J1 (Olfactory receptor OR11-183)	Reviewed
517	Q8NGP3	OR5M9	Olfactory receptor 5M9 (Olfactory receptor OR11-190)	Reviewed
518	Q8NGP4	OR5M3	Olfactory receptor 5M3 (Olfactory receptor OR11-191)	Reviewed
519	Q8NGP6	OR5M8	Olfactory receptor 5M8 (Olfactory receptor OR11-194)	Reviewed
520	Q8NGP8	OR5M1	Olfactory receptor 5M1 (OST050) (Olfactory receptor OR11-208)	Reviewed
521	Q8NGP9	OR5AR1	Olfactory receptor 5AR1 (Olfactory receptor OR11-209)	Reviewed
522	Q8NGQ1	OR9G4	Olfactory receptor 9G4 (Olfactory receptor OR11-216)	Reviewed
523	Q8NGQ2	OR6Q1	Olfactory receptor 6Q1 (Olfactory receptor OR11-226)	Reviewed
524	Q8NGQ3	OR1S2	Olfactory receptor 1S2 (Olfactory receptor OR11-231)	Reviewed
525	Q8NGQ4	OR10Q1	Olfactory receptor 10Q1 (Olfactory receptor OR11-233)	Reviewed
526	Q8NGQ5	OR9Q1	Olfactory receptor 9Q1	Reviewed
527	Q8NGQ6	OR9I1	Olfactory receptor 9I1 (Olfactory receptor OR11-228)	Reviewed
528	Q8NGR1	OR13A1	Olfactory receptor 13A1 (Olfactory receptor OR10-3)	Reviewed
529	Q8NGR2	OR1L6	Olfactory receptor 1L6 (Olfactory receptor 1L7) (Olfactory receptor OR9-30)	Reviewed
530	Q8NGR3	OR1K1	Olfactory receptor 1K1	Reviewed
531	Q8NGR4	OR5C1	Olfactory receptor 5C1 (Olfactory receptor 5C2) (Olfactory receptor 9-F) (OR9-F)	Reviewed
532	Q8NGR5	OR1L4	Olfactory receptor 1L4 (OST046) (Olfactory receptor 1L5) (Olfactory receptor 9-E) (OR9-E) (Olfactory receptor OR9-29)	Reviewed
533	Q8NGR6	OR1B1	Olfactory receptor 1B1 (Olfactory receptor 9-B) (OR9-B) (Olfactory receptor OR9-26)	Reviewed
534	Q8NGR8	OR1L8	Olfactory receptor 1L8 (Olfactory receptor OR9-24)	Reviewed
535	Q8NGR9	OR1N2	Olfactory receptor 1N2 (Olfactory receptor OR9-23)	Reviewed
536	Q8NGS0	OR1N1	Olfactory receptor 1N1 (Olfactory receptor 1-26) (OR1-26) (Olfactory receptor 1N3) (Olfactory receptor OR9-22)	Reviewed
537	Q8NGS1	OR1J4	Olfactory receptor 1J4 (HTPCRX01) (Olfactory receptor OR9-21)	Reviewed
538	Q8NGS2	OR1J2	Olfactory receptor 1J2 (HSA5) (HTPCRX15) (OST044) (Olfactory receptor 1J3) (Olfactory receptor 1J5) (Olfactory receptor OR9-19)	Reviewed
539	Q8NGS3	OR1J1	Olfactory receptor 1J1 (Olfactory receptor OR9-18)	Reviewed
540	Q8NGS4	OR13F1	Olfactory receptor 13F1 (Olfactory receptor OR9-6)	Reviewed
541	Q8NGS5	OR13C4	Olfactory receptor 13C4 (Olfactory receptor OR9-7)	Reviewed
542	Q8NGS6	OR13C3	Olfactory receptor 13C3 (Olfactory receptor OR9-8)	Reviewed
543	Q8NGS7	OR13C8	Olfactory receptor 13C8	Reviewed
544	Q8NGS8	OR13C5	Olfactory receptor 13C5 (Olfactory receptor OR9-11)	Reviewed
545	Q8NGS9	OR13C2	Olfactory receptor 13C2 (Olfactory receptor OR9-12)	Reviewed
546	Q8NGT0	OR13C9	Olfactory receptor 13C9 (Olfactory receptor OR9-13)	Reviewed
547	Q8NGT1	OR2K2	Olfactory receptor 2K2 (HTPCRH06) (Olfactory receptor OR9-17)	Reviewed
548	Q8NGT2	OR13J1	Olfactory receptor 13J1 (Olfactory receptor OR9-2)	Reviewed
549	Q8NGT5	OR9A2	Olfactory receptor 9A2 (Olfactory receptor OR7-2)	Reviewed
550	Q8NGT7	OR2A12	Olfactory receptor 2A12 (Olfactory receptor OR7-10)	Reviewed
551	Q8NGT9	OR2A1;	Olfactory receptor 2A1/2A42 (Olfactory receptor OR7-16) (Olfactory receptor OR7-19)	Reviewed
552	Q8NGU1	OR9A1P	Putative olfactory receptor 9A1 (HSHTPRX06)	Reviewed
553	Q8NGU2	OR9A4	Olfactory receptor 9A4 (Olfactory receptor OR7-1)	Reviewed
554	Q8NGU4	OR2I1P	Putative olfactory receptor 2I1 (Putative olfactory receptor 2I2) (Putative olfactory receptor 2I3) (Putative olfactory receptor 2I4)	Reviewed
555	Q8NGU9	GPR150	Probable G-protein coupled receptor 150	Reviewed
556	Q8NGV0	OR2Y1	Olfactory receptor 2Y1 (Olfactory receptor OR5-2)	Reviewed
557	Q8NGV5	OR13D1	Olfactory receptor 13D1 (Olfactory receptor OR9-15)	Reviewed
558	Q8NGV6	OR5H6	Olfactory receptor 5H6 (Olfactory receptor OR3-11)	Reviewed
559	Q8NGV7	OR5H2	Olfactory receptor 5H2 (Olfactory receptor OR3-10)	Reviewed
560	Q8NGW1	OR6B3	Olfactory receptor 6B3 (Olfactory receptor OR2-2)	Reviewed
561	Q8NGW6	OR6K6	Olfactory receptor 6K6 (Olfactory receptor OR1-21)	Reviewed
562	Q8NGX0	OR11L1	Olfactory receptor 11L1	Reviewed
563	Q8NGX1	OR2T34	Olfactory receptor 2T34 (Olfactory receptor OR1-63)	Reviewed
564	Q8NGX2	OR2T35	Olfactory receptor 2T35 (Olfactory receptor OR1-66)	Reviewed
565	Q8NGX3	OR10T2	Olfactory receptor 10T2 (Olfactory receptor OR1-3)	Reviewed
566	Q8NGX5	OR10K1	Olfactory receptor 10K1 (Olfactory receptor OR1-6)	Reviewed
567	Q8NGX6	OR10R2	Olfactory receptor 10R2 (Olfactory receptor OR1-8)	Reviewed
568	Q8NGX8	OR6Y1	Olfactory receptor 6Y1 (Olfactory receptor 6Y2) (Olfactory receptor OR1-11)	Reviewed
569	Q8NGX9	OR6P1	Olfactory receptor 6P1 (Olfactory receptor OR1-12)	Reviewed
570	Q8NGY0	OR10X1	Olfactory receptor 10X1 (Olfactory receptor OR1-14)	Reviewed
571	Q8NGY1	OR10Z1	Olfactory receptor 10Z1 (Olfactory receptor OR1-15)	Reviewed
572	Q8NGY2	OR6K2	Olfactory receptor 6K2 (Olfactory receptor OR1-17)	Reviewed
573	Q8NGY3	OR6K3	Olfactory receptor 6K3 (Olfactory receptor OR1-18)	Reviewed
574	Q8NGY5	OR6N1	Olfactory receptor 6N1	Reviewed
575	Q8NGY6	OR6N2	Olfactory receptor 6N2 (Olfactory receptor OR1-23)	Reviewed
576	Q8NGY7	OR10J6P	Putative olfactory receptor 10J6	Reviewed
577	Q8NGY9	OR2L8	Olfactory receptor 2L8 (Olfactory receptor OR1-46)	Reviewed
578	Q8NGZ0	OR2AJ1	Olfactory receptor 2AJ1	Reviewed
579	Q8NGZ2	OR14K1	Olfactory receptor 14K1 (Olfactory receptor 5AY1) (Olfactory receptor OR1-39)	Reviewed
580	Q8NGZ3	OR13G1	Olfactory receptor 13G1 (Olfactory receptor OR1-37)	Reviewed
581	Q8NGZ4	OR2G3	Olfactory receptor 2G3 (Olfactory receptor OR1-33)	Reviewed
582	Q8NGZ5	OR2G2	Olfactory receptor 2G2 (Olfactory receptor OR1-32)	Reviewed
583	Q8NGZ6	OR6F1	Olfactory receptor 6F1 (Olfactory receptor OR1-38)	Reviewed
584	Q8NGZ9	OR2T10	Olfactory receptor 2T10 (Olfactory receptor OR1-64)	Reviewed
585	Q8NH00	OR2T4	Olfactory receptor 2T4 (Olfactory receptor OR1-60)	Reviewed
586	Q8NH01	OR2T11	Olfactory receptor 2T11 (Olfactory receptor OR1-65)	Reviewed
587	Q8NH02	OR2T29	Olfactory receptor 2T29	Reviewed
588	Q8NH03	OR2T3	Olfactory receptor 2T3	Reviewed
589	Q8NH04	OR2T27	Olfactory receptor 2T27 (Olfactory receptor OR1-67)	Reviewed
590	Q8NH05	OR4Q3	Olfactory receptor 4Q3 (Olfactory receptor 4Q4) (Olfactory receptor OR14-3)	Reviewed
591	Q8NH06	OR1P1	Olfactory receptor 1P1 (Olfactory receptor 17-208) (OR17-208) (Olfactory receptor OR17-9)	Reviewed
592	Q8NH07	OR11H2	Olfactory receptor 11H2 (Olfactory receptor OR14-1)	Reviewed
593	Q8NH08	OR10AC1	Olfactory receptor 10AC1 (Olfactory receptor OR7-5)	Reviewed
594	Q8NH09	OR8S1	Olfactory receptor 8S1	Reviewed
595	Q8NH10	OR8U1	Olfactory receptor 8U1	Reviewed
596	Q8NH16	OR2L2	Olfactory receptor 2L2 (HTPCRH07) (Olfactory receptor 2L12) (Olfactory receptor 2L4)	Reviewed
597	Q8NH18	OR5J2	Olfactory receptor 5J2 (Olfactory receptor OR11-266)	Reviewed
598	Q8NH19	OR10AG1	Olfactory receptor 10AG1 (Olfactory receptor OR11-160)	Reviewed
599	Q8NH21	OR4F5	Olfactory receptor 4F5	Reviewed
600	Q8NH37	OR4C3	Olfactory receptor 4C3 (Olfactory receptor OR11-98)	Reviewed
601	Q8NH40	OR6S1	Olfactory receptor 6S1 (Olfactory receptor OR14-37)	Reviewed
602	Q8NH41	OR4K15	Olfactory receptor 4K15 (Olfactory receptor OR14-20)	Reviewed
603	Q8NH42	OR4K13	Olfactory receptor 4K13 (Olfactory receptor OR14-27)	Reviewed
604	Q8NH43	OR4L1	Olfactory receptor 4L1 (Olfactory receptor 4L2) (Olfactory receptor OR14-28)	Reviewed
605	Q8NH48	OR5B3	Olfactory receptor 5B3 (Olfactory receptor 5B13) (Olfactory receptor OR11-239)	Reviewed
606	Q8NH49	OR4X1	Olfactory receptor 4X1 (Olfactory receptor OR11-104)	Reviewed
607	Q8NH50	OR8K5	Olfactory receptor 8K5 (Olfactory receptor OR11-174)	Reviewed
608	Q8NH51	OR8K3	Olfactory receptor 8K3 (Olfactory receptor OR11-181)	Reviewed
609	Q8NH53	OR52N1	Olfactory receptor 52N1 (Olfactory receptor OR11-61)	Reviewed
610	Q8NH54	OR56A3	Olfactory receptor 56A3 (Olfactory receptor 56A6)	Reviewed
611	Q8NH55	OR52E5	Olfactory receptor 52E5	Reviewed
612	Q8NH56	OR52N5	Olfactory receptor 52N5 (Olfactory receptor OR11-62)	Reviewed
613	Q8NH57	OR52P1P	Putative olfactory receptor 52P1	Reviewed
614	Q8NH59	OR51Q1	Olfactory receptor 51Q1	Reviewed
615	Q8NH60	OR52J3	Olfactory receptor 52J3 (Olfactory receptor OR11-32)	Reviewed
616	Q8NH61	OR51F2	Olfactory receptor 51F2 (Olfactory receptor OR11-23)	Reviewed
617	Q8NH63	OR51H1	Olfactory receptor 51H1 (Olfactory receptor OR11-25)	Reviewed
618	Q8NH64	OR51A7	Olfactory receptor 51A7 (Olfactory receptor OR11-27)	Reviewed
619	Q8NH67	OR52I2	Olfactory receptor 52I2 (Olfactory receptor OR11-12)	Reviewed
620	Q8NH69	OR5W2	Olfactory receptor 5W2 (Olfactory receptor 5W3) (Olfactory receptor OR11-155)	Reviewed
621	Q8NH70	OR4A16	Olfactory receptor 4A16 (Olfactory receptor OR11-117)	Reviewed
622	Q8NH72	OR4C6	Olfactory receptor 4C6 (Olfactory receptor OR11-138)	Reviewed
623	Q8NH73	OR4S2	Olfactory receptor 4S2 (Olfactory receptor OR11-137)	Reviewed
624	Q8NH74	OR10A6	Olfactory receptor 10A6 (Olfactory receptor OR11-96)	Reviewed
625	Q8NH76	OR56B4	Olfactory receptor 56B4 (Olfactory receptor OR11-67)	Reviewed
626	Q8NH79	OR6X1	Olfactory receptor 6X1 (Olfactory receptor OR11-270)	Reviewed
627	Q8NH80	OR10D3	Putative olfactory receptor 10D3 (HTPCRX09) (Olfactory receptor OR11-293)	Reviewed
628	Q8NH81	OR10G6	Olfactory receptor 10G6 (Olfactory receptor OR11-280)	Reviewed
629	Q8NH83	OR4A5	Olfactory receptor 4A5 (Olfactory receptor OR11-111)	Reviewed
630	Q8NH85	OR8U3	Olfactory receptor 8U3 (Olfactory receptor 5R1) (Olfactory receptor OR11-185)	Reviewed
631	Q8NH87	OR9G1	Olfactory receptor 9G1 (Olfactory receptor 9G5) (Olfactory receptor OR11-114)	Reviewed
632	Q8NH89	OR5AK3P	Putative olfactory receptor 5AK3	Reviewed
633	Q8NH90	OR5AK2	Olfactory receptor 5AK2	Reviewed
634	Q8NH92	OR1S1	Olfactory receptor 1S1 (Olfactory receptor OR11-232)	Reviewed
635	Q8NH93	OR1L3	Olfactory receptor 1L3 (Olfactory receptor 9-D) (OR9-D) (Olfactory receptor OR9-28)	Reviewed
636	Q8NH94	OR1L1	Olfactory receptor 1L1 (Olfactory receptor 1L2) (Olfactory receptor 9-C) (OR9-C) (Olfactory receptor OR9-27)	Reviewed
637	Q8NH95	OR13C6P	Putative olfactory receptor 13C6 (Olfactory receptor, family 13, subfamily C, member 6 pseudogene) (Olfactory receptor, family 13, subfamily C, member 7 pseudogene) (Putative olfactory receptor 13C7)	Reviewed
638	Q8NHA4	OR2AE1	Olfactory receptor 2AE1 (Olfactory receptor 2AE2)	Reviewed
639	Q8NHA6	OR2W6P	Putative olfactory receptor 2W6 (Olfactory receptor OR6-3) (Putative olfactory receptor 2W7)	Reviewed
640	Q8NHA8	OR1F12P	Putative olfactory receptor 1F12P (Hs6M1-35P)	Reviewed
641	Q8NHB1	OR2V1	Olfactory receptor 2V1	Reviewed
642	Q8NHB7	OR5K1	Olfactory receptor 5K1 (HTPCRX10) (Olfactory receptor OR3-8)	Reviewed
643	Q8NHB8	OR5K2	Olfactory receptor 5K2 (Olfactory receptor OR3-9)	Reviewed
644	Q8NHC4	OR10J5	Olfactory receptor 10J5 (Olfactory receptor OR1-28)	Reviewed
645	Q8NHC5	OR14A16	Olfactory receptor 14A16 (Olfactory receptor 5AT1) (Olfactory receptor OR1-45)	Reviewed
646	Q8NHC6	OR14L1P	Putative olfactory receptor 14L1 (Putative olfactory receptor 5AV1)	Reviewed
647	Q8NHC7	OR14C36	Olfactory receptor 14C36 (Olfactory receptor 5BF1) (Olfactory receptor OR1-59)	Reviewed
648	Q8NHC8	OR2T6	Olfactory receptor 2T6 (OST703) (Olfactory receptor 2T9)	Reviewed
649	Q8TCB6	OR51E1	Olfactory receptor 51E1 (D-GPCR) (G-protein coupled receptor 164) (Olfactory receptor 52A3) (Prostate-overexpressed G protein-coupled receptor) (Prostate-specific G protein-coupled receptor 2)	Reviewed
650	Q8TCW9	PROKR1	Prokineticin receptor 1 (PK-R1) (G-protein coupled receptor 73) (G-protein coupled receptor ZAQ) (GPR73a)	Reviewed
651	Q8TD46	CD200R1	Cell surface glycoprotein CD200 receptor 1 (CD200 cell surface glycoprotein receptor) (Cell surface glycoprotein OX2 receptor 1)	Reviewed
652	Q8TDS4	HCAR2	Hydroxycarboxylic acid receptor 2 (G-protein coupled receptor 109A) (G-protein coupled receptor HM74A) (Niacin receptor 1) (Nicotinic acid receptor)	Reviewed
653	Q8TDS5	OXER1	Oxoeicosanoid receptor 1 (5-oxo-ETE G-protein coupled receptor) (G-protein coupled receptor 170) (G-protein coupled receptor R527) (G-protein coupled receptor TG1019)	Reviewed
654	Q8TDS7	MRGPRD	Mas-related G-protein coupled receptor member D (Beta-alanine receptor) (G-protein coupled receptor TGR7)	Reviewed
655	Q8TDT2	GPR152	Probable G-protein coupled receptor 152 (G-protein coupled receptor PGR5)	Reviewed
656	Q8TDU5	VN1R17P	Putative vomeronasal receptor-like protein 4 (G-protein coupled receptor GPCR23) (hGPCR23)	Reviewed
657	Q8TDU6	GPBAR1	G-protein coupled bile acid receptor 1 (G-protein coupled receptor GPCR19) (hGPCR19) (Membrane-type receptor for bile acids) (M-BAR) (hBG37) (BG37)	Reviewed
658	Q8TDU9	RXFP4	Relaxin-3 receptor 2 (RLN3 receptor 2) (G-protein coupled receptor 100) (G-protein coupled receptor GPCR142) (Insulin-like peptide INSL5 receptor) (Relaxin family peptide receptor 4)	Reviewed
659	Q8TDV0	GPR151	G-protein coupled receptor 151 (G-protein coupled receptor PGR7) (GPCR-2037) (Galanin receptor 4) (Galanin-receptor-like protein) (GalRL)	Reviewed
660	Q8TDV2	GPR148	Probable G-protein coupled receptor 148 (Brain and testis restricted GPCR) (G-protein coupled receptor PGR6)	Reviewed
661	Q8TDV5	GPR119	Glucose-dependent insulinotropic receptor (G-protein coupled receptor 119)	Reviewed
662	Q8TE23	TAS1R2	Taste receptor type 1 member 2 (G-protein coupled receptor 71) (Sweet taste receptor T1R2)	Reviewed
663	Q8TEW0	PARD3	Partitioning defective 3 homolog (PAR-3) (PARD-3) (Atypical PKC isotype-specific-interacting protein) (ASIP) (CTCL tumor antigen se2-5) (PAR3-alpha)	Reviewed
664	Q8WXD0	RXFP2	Relaxin receptor 2 (G-protein coupled receptor 106) (G-protein coupled receptor affecting testicular descent) (Leucine-rich repeat-containing G-protein coupled receptor 8) (Relaxin family peptide receptor 2)	Reviewed
665	Q8WXG9	ADGRV1	Adhesion G-protein coupled receptor V1 (ADGRV1) (EC 3.4.-.-) (G-protein coupled receptor 98) (Monogenic audiogenic seizure susceptibility protein 1 homolog) (Usher syndrome type-2C protein) (Very large G-protein coupled receptor 1) [Cleaved into: ADGRV1 subunit alpha; ADGRV1 subunit beta]	Reviewed
666	Q8WZ84	OR8D1	Olfactory receptor 8D1 (OST004) (Olfactory receptor 8D3) (Olfactory receptor OR11-301) (Olfactory receptor-like protein JCG9)	Reviewed
667	Q8WZ92	OR5P2	Olfactory receptor 5P2 (Olfactory receptor-like protein JCG3)	Reviewed
668	Q8WZ94	OR5P3	Olfactory receptor 5P3 (Olfactory receptor OR11-94) (Olfactory receptor-like protein JCG1)	Reviewed
669	Q8WZA6	OR1E3	Olfactory receptor 1E3 (Olfactory receptor 17-210) (OR17-210) (Olfactory receptor OR17-7)	Reviewed
670	Q92633	LPAR1	Lysophosphatidic acid receptor 1 (LPA receptor 1) (LPA-1) (Lysophosphatidic acid receptor Edg-2)	Reviewed
671	Q92847	GHSR	Growth hormone secretagogue receptor type 1 (GHS-R) (GH-releasing peptide receptor) (GHRP) (Ghrelin receptor)	Reviewed
672	Q969F8	KISS1R	KiSS-1 receptor (KiSS-1R) (G-protein coupled receptor 54) (G-protein coupled receptor OT7T175) (hOT7T175) (Hypogonadotropin-1) (Kisspeptins receptor) (Metastin receptor)	Reviewed
673	Q969N4	TAAR8	Trace amine-associated receptor 8 (TaR-8) (Trace amine receptor 8) (G-protein coupled receptor 102) (Trace amine receptor 5) (TaR-5)	Reviewed
674	Q969V1	MCHR2	Melanin-concentrating hormone receptor 2 (MCH receptor 2) (MCH-R2) (MCHR-2) (G-protein coupled receptor 145) (GPRv17) (MCH-2R) (MCH2) (MCH2R)	Reviewed
675	Q96AM1	MRGPRF	Mas-related G-protein coupled receptor member F (Mas-related gene F protein) (G-protein coupled receptor 140) (G-protein coupled receptor 168)	Reviewed
676	Q96CH1	GPR146	Probable G-protein coupled receptor 146 (G-protein coupled receptor PGR8)	Reviewed
677	Q96G91	P2RY11	P2Y purinoceptor 11 (P2Y11)	Reviewed
678	Q96IZ0	PAWR	PRKC apoptosis WT1 regulator protein (Prostate apoptosis response 4 protein) (Par-4)	Reviewed
679	Q96K78	ADGRG7	Adhesion G-protein coupled receptor G7 (G-protein coupled receptor 128)	Reviewed
680	Q96KK4	OR10C1	Olfactory receptor 10C1 (Hs6M1-17) (Olfactory receptor 10C2)	Reviewed
681	Q96LA9	MRGPRX4	Mas-related G-protein coupled receptor member X4 (Sensory neuron-specific G-protein coupled receptor 5/6)	Reviewed
682	Q96LB0	MRGPRX3	Mas-related G-protein coupled receptor member X3 (Sensory neuron-specific G-protein coupled receptor 1/2)	Reviewed
683	Q96LB1	MRGPRX2	Mas-related G-protein coupled receptor member X2	Reviewed
684	Q96LB2	MRGPRX1	Mas-related G-protein coupled receptor member X1 (Sensory neuron-specific G-protein coupled receptor 3/4)	Reviewed
685	Q96P65	QRFPR	Pyroglutamylated RF-amide peptide receptor (AQ27) (G-protein coupled receptor 103) (Orexigenic neuropeptide QRFP receptor) (SP9155)	Reviewed
686	Q96P66	GPR101	Probable G-protein coupled receptor 101	Reviewed
687	Q96P67	GPR82	Probable G-protein coupled receptor 82	Reviewed
688	Q96P68	OXGR1	2-oxoglutarate receptor 1 (Alpha-ketoglutarate receptor 1) (G-protein coupled receptor 80) (G-protein coupled receptor 99) (P2Y purinoceptor 15) (P2Y15) (P2Y-like GPCR) (P2Y-like nucleotide receptor)	Reviewed
689	Q96P69	GPR78	G-protein coupled receptor 78	Reviewed
690	Q96P88	GNRHR2	Putative gonadotropin-releasing hormone II receptor (GnRH II receptor) (GnRH-II-R) (Type II GnRH receptor)	Reviewed
691	Q96PE1	ADGRA2	Adhesion G protein-coupled receptor A2 (G-protein coupled receptor 124) (Tumor endothelial marker 5)	Reviewed
692	Q96R08	OR5B12	Olfactory receptor 5B12 (Olfactory receptor 5B16) (Olfactory receptor OR11-241)	Reviewed
693	Q96R09	OR5B2	Olfactory receptor 5B2 (OST073) (Olfactory receptor OR11-240)	Reviewed
694	Q96R27	OR2M4	Olfactory receptor 2M4 (HTPCRX18) (OST710) (Olfactory receptor OR1-55) (Olfactory receptor TPCR100)	Reviewed
695	Q96R28	OR2M2	Olfactory receptor 2M2 (OST423)	Reviewed
696	Q96R30	OR2V2	Olfactory receptor 2V2 (Olfactory receptor 2V3) (Olfactory receptor OR5-3)	Reviewed
697	Q96R45	OR2A7	Olfactory receptor 2A7 (Olfactory receptor OR7-18)	Reviewed
698	Q96R47	OR2A14	Olfactory receptor 2A14 (OST182) (Olfactory receptor 2A6) (Olfactory receptor OR7-12)	Reviewed
699	Q96R48	OR2A5	Olfactory receptor 2A5 (Olfactory receptor 2A26) (Olfactory receptor 2A8) (Olfactory receptor 7-138/7-141) (OR7-138) (OR7-141)	Reviewed
700	Q96R54	OR14A2	Olfactory receptor 14A2 (Olfactory receptor 5AX1) (Olfactory receptor OR1-31)	Reviewed
701	Q96R67	OR4C12	Olfactory receptor 4C12 (Olfactory receptor OR11-259)	Reviewed
702	Q96R69	OR4F4	Olfactory receptor 4F4 (HS14a-1-A) (Olfactory receptor OR19-3)	Reviewed
703	Q96R72	OR4K3	Olfactory receptor 4K3 (Olfactory receptor OR14-14)	Reviewed
704	Q96R84	OR1F2P	Putative olfactory receptor 1F2 (OLFmf2)	Reviewed
705	Q96RA2	OR7D2	Olfactory receptor 7D2 (HTPCRH03) (Olfactory receptor 19-4) (OR19-4) (Olfactory receptor OR19-10)	Reviewed
706	Q96RB7	OR5M11	Olfactory receptor 5M11	Reviewed
707	Q96RC9	OR8B4	Olfactory receptor 8B4 (Olfactory receptor OR11-315)	Reviewed
708	Q96RD0	OR8B2	Olfactory receptor 8B2 (Olfactory receptor OR11-309)	Reviewed
709	Q96RD1	OR6C1	Olfactory receptor 6C1 (OST267)	Reviewed
710	Q96RD2	OR52B2	Olfactory receptor 52B2 (Olfactory receptor OR11-70)	Reviewed
711	Q96RD3	OR52E6	Olfactory receptor 52E6 (Olfactory receptor OR11-58)	Reviewed
712	Q96RI0	F2RL3	Proteinase-activated receptor 4 (PAR-4) (Coagulation factor II receptor-like 3) (Thrombin receptor-like 3)	Reviewed
713	Q96RI8	TAAR6	Trace amine-associated receptor 6 (TaR-6) (Trace amine receptor 6) (Trace amine receptor 4) (TaR-4)	Reviewed
714	Q96RI9	TAAR9	Trace amine-associated receptor 9 (TaR-9) (Trace amine receptor 9) (Trace amine receptor 3) (TaR-3)	Reviewed
715	Q96RJ0	TAAR1	Trace amine-associated receptor 1 (TaR-1) (Trace amine receptor 1)	Reviewed
716	Q99463	NPY6R	Putative neuropeptide Y receptor type 6 (NPY6-R) (NPY Y1-like receptor) (Putative pancreatic polypeptide receptor 2) (PP2)	Reviewed
717	Q99500	S1PR3	Sphingosine 1-phosphate receptor 3 (S1P receptor 3) (S1P3) (Endothelial differentiation G-protein coupled receptor 3) (Sphingosine 1-phosphate receptor Edg-3) (S1P receptor Edg-3)	Reviewed
718	Q99527	GPER1	G-protein coupled estrogen receptor 1 (Chemoattractant receptor-like 2) (Flow-induced endothelial G-protein coupled receptor 1) (FEG-1) (G protein-coupled estrogen receptor 1) (G-protein coupled receptor 30) (GPCR-Br) (IL8-related receptor DRY12) (Lymphocyte-derived G-protein coupled receptor) (LYGPR) (Membrane estrogen receptor) (mER)	Reviewed
719	Q99677	LPAR4	Lysophosphatidic acid receptor 4 (LPA receptor 4) (LPA-4) (G-protein coupled receptor 23) (P2Y purinoceptor 9) (P2Y9) (P2Y5-like receptor) (Purinergic receptor 9)	Reviewed
720	Q99678	GPR20	G-protein coupled receptor 20	Reviewed
721	Q99679	GPR21	Probable G-protein coupled receptor 21	Reviewed
722	Q99680	GPR22	G-protein coupled receptor 22	Reviewed
723	Q99705	MCHR1	Melanin-concentrating hormone receptor 1 (MCH receptor 1) (MCH-R1) (MCHR-1) (G-protein coupled receptor 24) (MCH-1R) (MCH1R) (MCHR) (SLC-1) (Somatostatin receptor-like protein)	Reviewed
724	Q99788	CMKLR1	Chemerin-like receptor 1 (Chemokine-like receptor 1) (G-protein coupled receptor ChemR23) (G-protein coupled receptor DEZ)	Reviewed
725	Q99835	SMO	Smoothened homolog (SMO) (Protein Gx)	Reviewed
726	Q9BPV8	P2RY13	P2Y purinoceptor 13 (P2Y13) (G-protein coupled receptor 86) (G-protein coupled receptor 94)	Reviewed
727	Q9BXA5	SUCNR1	Succinate receptor 1 (G-protein coupled receptor 91) (P2Y purinoceptor 1-like)	Reviewed
728	Q9BXB1	LGR4	Leucine-rich repeat-containing G-protein coupled receptor 4 (G-protein coupled receptor 48)	Reviewed
729	Q9BXC0	HCAR1	Hydroxycarboxylic acid receptor 1 (G-protein coupled receptor 104) (G-protein coupled receptor 81)	Reviewed
730	Q9BXC1	GPR174	Probable G-protein coupled receptor 174	Reviewed
731	Q9BXE9	VN1R3	Vomeronasal type-1 receptor 3 (V1r-like receptor 3)	Reviewed
732	Q9BY15	ADGRE3	Adhesion G protein-coupled receptor E3 (EGF-like module receptor 3) (EGF-like module-containing mucin-like hormone receptor-like 3)	Reviewed
733	Q9BY21	GPR87	G-protein coupled receptor 87 (G-protein coupled receptor 95)	Reviewed
734	Q9BZJ6	GPR63	Probable G-protein coupled receptor 63 (PSP24-2) (PSP24-beta)	Reviewed
735	Q9BZJ7	GPR62	G-protein coupled receptor 62 (G-protein coupled receptor GPCR8) (hGPCR8) (G-protein coupled receptor KPG_005)	Reviewed
736	Q9BZJ8	GPR61	G-protein coupled receptor 61 (Biogenic amine receptor-like G-protein coupled receptor)	Reviewed
737	Q9GZK3	OR2B2	Olfactory receptor 2B2 (Hs6M1-10) (Olfactory receptor 2B9) (Olfactory receptor 6-1) (OR6-1)	Reviewed
738	Q9GZK4	OR2H1	Olfactory receptor 2H1 (Hs6M1-16) (OLFR42A-9004.14/9026.2) (Olfactory receptor 2H6) (Olfactory receptor 2H8) (Olfactory receptor 6-2) (OR6-2) (Olfactory receptor OR6-32)	Reviewed
739	Q9GZK6	OR2J1	Olfactory receptor 2J1 (Hs6M1-4) (Olfactory receptor 6-5) (OR6-5)	Reviewed
740	Q9GZK7	OR11A1	Olfactory receptor 11A1 (Hs6M1-18) (Olfactory receptor 11A2) (Olfactory receptor OR6-30)	Reviewed
741	Q9GZM6	OR8D2	Olfactory receptor 8D2 (Olfactory receptor OR11-303) (Olfactory receptor-like protein JCG2)	Reviewed
742	Q9GZN0	GPR88	Probable G-protein coupled receptor 88 (Striatum-specific G-protein coupled receptor)	Reviewed
743	Q9GZP7	VN1R1	Vomeronasal type-1 receptor 1 (G-protein coupled receptor GPCR24) (hGPCR24) (V1r-like receptor 1) (V3r-related gene protein) (Vomeronasal olfactory receptor chromosome 19 subtype I member 1)	Reviewed
744	Q9GZQ4	NMUR2	Neuromedin-U receptor 2 (NMU-R2) (G-protein coupled receptor FM-4) (G-protein coupled receptor TGR-1)	Reviewed
745	Q9GZQ6	NPFFR1	Neuropeptide FF receptor 1 (G-protein coupled receptor 147) (RFamide-related peptide receptor OT7T022)	Reviewed
746	Q9H1C0	LPAR5	Lysophosphatidic acid receptor 5 (LPA receptor 5) (LPA-5) (G-protein coupled receptor 92) (G-protein coupled receptor 93)	Reviewed
747	Q9H1Y3	OPN3	Opsin-3 (Encephalopsin) (Panopsin)	Reviewed
748	Q9H205	OR2AG1	Olfactory receptor 2AG1 (HT3) (Olfactory receptor 2AG3) (Olfactory receptor OR11-79)	Reviewed
749	Q9H207	OR10A5	Olfactory receptor 10A5 (HP3) (Olfactory receptor 10A1) (Olfactory receptor 11-403) (OR11-403) (Olfactory receptor-like protein JCG6)	Reviewed
750	Q9H208	OR10A2	Olfactory receptor 10A2 (HP4) (Olfactory receptor OR11-86)	Reviewed
751	Q9H209	OR10A4	Olfactory receptor 10A4 (HP2) (Olfactory receptor-like protein JCG5)	Reviewed
752	Q9H210	OR2D2	Olfactory receptor 2D2 (HB2) (Olfactory receptor 11-610) (OR11-610) (Olfactory receptor 2D1) (Olfactory receptor OR11-88)	Reviewed
753	Q9H228	S1PR5	Sphingosine 1-phosphate receptor 5 (S1P receptor 5) (S1P5) (Endothelial differentiation G-protein-coupled receptor 8) (Sphingosine 1-phosphate receptor Edg-8) (S1P receptor Edg-8)	Reviewed
754	Q9H244	P2RY12	P2Y purinoceptor 12 (P2Y12) (ADP-glucose receptor) (ADPG-R) (P2T(AC)) (P2Y(AC)) (P2Y(cyc)) (P2Y12 platelet ADP receptor) (P2Y(ADP)) (SP1999)	Reviewed
755	Q9H255	OR51E2	Olfactory receptor 51E2 (HPRAJ) (Olfactory receptor OR11-16) (Prostate-specific G-protein coupled receptor)	Reviewed
756	Q9H2C5	OR52A5	Olfactory receptor 52A5 (Odorant receptor HOR3'beta5) (Olfactory receptor OR11-33)	Reviewed
757	Q9H2C8	OR51V1	Olfactory receptor 51V1 (Odorant receptor HOR3'beta1) (Olfactory receptor 51A12) (Olfactory receptor OR11-36)	Reviewed
758	Q9H339	OR51B5	Olfactory receptor 51B5 (Odorant receptor HOR5'beta5) (Olfactory receptor OR11-37)	Reviewed
759	Q9H340	OR51B6	Olfactory receptor 51B6 (Odorant receptor HOR5'beta6)	Reviewed
760	Q9H341	OR51M1	Olfactory receptor 51M1 (Odorant receptor HOR5'beta7) (Olfactory receptor OR11-40)	Reviewed
761	Q9H342	OR51J1	Olfactory receptor 51J1 (Odorant receptor HOR5'beta8) (Olfactory receptor 51J2)	Reviewed
762	Q9H343	OR51I1	Olfactory receptor 51I1 (Odorant receptor HOR5'beta11) (Olfactory receptor OR11-39)	Reviewed
763	Q9H344	OR51I2	Olfactory receptor 51I2 (Odorant receptor HOR5'beta12) (Olfactory receptor OR11-38)	Reviewed
764	Q9H346	OR52D1	Olfactory receptor 52D1 (Odorant receptor HOR5'beta14) (Olfactory receptor OR11-43)	Reviewed
765	Q9H3N8	HRH4	Histamine H4 receptor (H4R) (HH4R) (AXOR35) (G-protein coupled receptor 105) (GPRv53) (Pfi-013) (SP9144)	Reviewed
766	Q9H461	FZD8	Frizzled-8 (Fz-8) (hFz8)	Reviewed
767	Q9HAB3	SLC52A2	Solute carrier family 52, riboflavin transporter, member 2 (Porcine endogenous retrovirus A receptor 1) (PERV-A receptor 1) (Protein GPR172A) (Riboflavin transporter 3) (hRFT3)	Reviewed
768	Q9HAR2	ADGRL3	Adhesion G protein-coupled receptor L3 (Calcium-independent alpha-latrotoxin receptor 3) (CIRL-3) (Latrophilin-3) (Lectomedin-3)	Reviewed
769	Q9HB89	NMUR1	Neuromedin-U receptor 1 (NMU-R1) (G-protein coupled receptor 66) (G-protein coupled receptor FM-3)	Reviewed
770	Q9HBW0	LPAR2	Lysophosphatidic acid receptor 2 (LPA receptor 2) (LPA-2) (Lysophosphatidic acid receptor Edg-4)	Reviewed
771	Q9HBW9	ADGRL4	Adhesion G protein-coupled receptor L4 (EGF, latrophilin and seven transmembrane domain-containing protein 1) (EGF-TM7-latrophilin-related protein) (ETL protein)	Reviewed
772	Q9HBX8	LGR6	Leucine-rich repeat-containing G-protein coupled receptor 6	Reviewed
773	Q9HBX9	RXFP1	Relaxin receptor 1 (Leucine-rich repeat-containing G-protein coupled receptor 7) (Relaxin family peptide receptor 1)	Reviewed
774	Q9HC97	GPR35	G-protein coupled receptor 35 (Kynurenic acid receptor) (KYNA receptor)	Reviewed
775	Q9HCU4	CELSR2	Cadherin EGF LAG seven-pass G-type receptor 2 (Cadherin family member 10) (Epidermal growth factor-like protein 2) (EGF-like protein 2) (Flamingo homolog 3) (Multiple epidermal growth factor-like domains protein 3) (Multiple EGF-like domains protein 3)	Reviewed
776	Q9NPB9	ACKR4	Atypical chemokine receptor 4 (C-C chemokine receptor type 11) (C-C CKR-11) (CC-CKR-11) (CCR-11) (CC chemokine receptor-like 1) (CCRL1) (CCX CKR)	Reviewed
777	Q9NPC1	LTB4R2	Leukotriene B4 receptor 2 (LTB4-R 2) (LTB4-R2) (LTB4 receptor JULF2) (Leukotriene B4 receptor BLT2) (Seven transmembrane receptor BLTR2)	Reviewed
778	Q9NPG1	FZD3	Frizzled-3 (Fz-3) (hFz3)	Reviewed
779	Q9NQ84	GPRC5C	G-protein coupled receptor family C group 5 member C (Retinoic acid-induced gene 3 protein) (RAIG-3)	Reviewed
780	Q9NQN1	OR2S2	Olfactory receptor 2S2 (Olfactory receptor OR9-3)	Reviewed
781	Q9NQS5	GPR84	G-protein coupled receptor 84 (Inflammation-related G-protein coupled receptor EX33)	Reviewed
782	Q9NS66	GPR173	Probable G-protein coupled receptor 173 (Super conserved receptor expressed in brain 3)	Reviewed
783	Q9NS67	GPR27	Probable G-protein coupled receptor 27 (Super conserved receptor expressed in brain 1)	Reviewed
784	Q9NS75	CYSLTR2	Cysteinyl leukotriene receptor 2 (CysLTR2) (G-protein coupled receptor GPCR21) (hGPCR21) (G-protein coupled receptor HG57) (HPN321)	Reviewed
785	Q9NSD7	RXFP3	Relaxin-3 receptor 1 (RLN3 receptor 1) (G protein-coupled receptor SALPR) (G-protein coupled receptor GPCR135) (Relaxin family peptide receptor 3) (Somatostatin- and angiotensin-like peptide receptor)	Reviewed
786	Q9NWF4	SLC52A1	Solute carrier family 52, riboflavin transporter, member 1 (Porcine endogenous retrovirus A receptor 2) (PERV-A receptor 2) (huPAR-2) (Protein GPR172B) (Riboflavin transporter 1) (hRFT1)	Reviewed
787	Q9NWM0	SMOX	Spermine oxidase (EC 1.5.3.16) (Polyamine oxidase 1) (PAO-1) (PAOh1)	Reviewed
788	Q9NYM4	GPR83	Probable G-protein coupled receptor 83 (G-protein coupled receptor 72)	Reviewed
789	Q9NYQ6	CELSR1	Cadherin EGF LAG seven-pass G-type receptor 1 (Cadherin family member 9) (Flamingo homolog 2) (hFmi2)	Reviewed
790	Q9NYQ7	CELSR3	Cadherin EGF LAG seven-pass G-type receptor 3 (Cadherin family member 11) (Epidermal growth factor-like protein 1) (EGF-like protein 1) (Flamingo homolog 1) (hFmi1) (Multiple epidermal growth factor-like domains protein 2) (Multiple EGF-like domains protein 2)	Reviewed
791	Q9NYV7	TAS2R16	Taste receptor type 2 member 16 (T2R16)	Reviewed
792	Q9NYV8	TAS2R14	Taste receptor type 2 member 14 (T2R14) (Taste receptor family B member 1) (TRB1)	Reviewed
793	Q9NYV9	TAS2R13	Taste receptor type 2 member 13 (T2R13) (Taste receptor family B member 3) (TRB3)	Reviewed
794	Q9NYW0	TAS2R10	Taste receptor type 2 member 10 (T2R10) (Taste receptor family B member 2) (TRB2)	Reviewed
795	Q9NYW1	TAS2R9	Taste receptor type 2 member 9 (T2R9) (Taste receptor family B member 6) (TRB6)	Reviewed
796	Q9NYW2	TAS2R8	Taste receptor type 2 member 8 (T2R8) (Taste receptor family B member 5) (TRB5)	Reviewed
797	Q9NYW3	TAS2R7	Taste receptor type 2 member 7 (T2R7) (Taste receptor family B member 4) (TRB4)	Reviewed
798	Q9NYW4	TAS2R5	Taste receptor type 2 member 5 (T2R5)	Reviewed
799	Q9NYW5	TAS2R4	Taste receptor type 2 member 4 (T2R4)	Reviewed
800	Q9NYW6	TAS2R3	Taste receptor type 2 member 3 (T2R3)	Reviewed
801	Q9NYW7	TAS2R1	Taste receptor type 2 member 1 (T2R1) (Taste receptor family B member 7) (TRB7)	Reviewed
802	Q9NZD1	GPRC5D	G-protein coupled receptor family C group 5 member D	Reviewed
803	Q9NZH0	GPRC5B	G-protein coupled receptor family C group 5 member B (A-69G12.1) (Retinoic acid-induced gene 2 protein) (RAIG-2)	Reviewed
804	Q9NZP0	OR6C3	Olfactory receptor 6C3 (HSA8)	Reviewed
805	Q9NZP2	OR6C2	Olfactory receptor 6C2 (HSA3)	Reviewed
806	Q9NZP5	OR5AC2	Olfactory receptor 5AC2 (HSA1)	Reviewed
807	Q9P1P4	TAAR3P	Putative trace amine-associated receptor 3 (TaR-3) (Trace amine receptor 3) (hTaar3) (G-protein coupled receptor 57)	Reviewed
808	Q9P1P5	TAAR2	Trace amine-associated receptor 2 (TaR-2) (Trace amine receptor 2) (G-protein coupled receptor 58)	Reviewed
809	Q9P1Q5	OR1A1	Olfactory receptor 1A1 (Olfactory receptor 17-7) (OR17-7) (Olfactory receptor OR17-11)	Reviewed
810	Q9P296	C5AR2	C5a anaphylatoxin chemotactic receptor 2 (Complement component 5a receptor 2) (G-protein coupled receptor 77)	Reviewed
811	Q9UBS5	GABBR1	Gamma-aminobutyric acid type B receptor subunit 1 (GABA-B receptor 1) (GABA-B-R1) (GABA-BR1) (GABABR1) (Gb1)	Reviewed
812	Q9UBY5	LPAR3	Lysophosphatidic acid receptor 3 (LPA receptor 3) (LPA-3) (Lysophosphatidic acid receptor Edg-7)	Reviewed
813	Q9UGF5	OR14J1	Olfactory receptor 14J1 (Hs6M1-28) (Olfactory receptor 5U1) (Olfactory receptor OR6-25)	Reviewed
814	Q9UGF6	OR5V1	Olfactory receptor 5V1 (Hs6M1-21) (Olfactory receptor OR6-26)	Reviewed
815	Q9UGF7	OR12D3	Olfactory receptor 12D3 (Hs6M1-27) (Olfactory receptor OR6-27)	Reviewed
816	Q9UHE5	NAT8	N-acetyltransferase 8 (EC 2.3.1.-) (Acetyltransferase 2) (ATase2) (Camello-like protein 1) (Cysteinyl-conjugate N-acetyltransferase) (CCNAT) (EC 2.3.1.80)	Reviewed
817	Q9UHM6	OPN4	Melanopsin (Opsin-4)	Reviewed
818	Q9UHX3	ADGRE2	Adhesion G protein-coupled receptor E2 (EGF-like module receptor 2) (EGF-like module-containing mucin-like hormone receptor-like 2) (CD antigen CD312)	Reviewed
819	Q9UJ42	GPR160	Probable G-protein coupled receptor 160 (G-protein coupled receptor GPCR1) (hGPCR1)	Reviewed
820	Q9UK39	NOCT	Nocturnin (EC 3.1.3.108) (Carbon catabolite repression 4-like protein)	Reviewed
821	Q9UKL2	OR52A1	Olfactory receptor 52A1 (HPFH1OR) (Odorant receptor HOR3'beta4) (Olfactory receptor OR11-319)	Reviewed
822	Q9UKP6	UTS2R	Urotensin-2 receptor (UR-2-R) (G-protein coupled receptor 14) (Urotensin II receptor) (UR-II-R)	Reviewed
823	Q9ULM6	CNOT6	CCR4-NOT transcription complex subunit 6 (EC 3.1.13.4) (CCR4 carbon catabolite repression 4-like) (Carbon catabolite repressor protein 4 homolog) (Cytoplasmic deadenylase)	Reviewed
824	Q9ULV1	FZD4	Frizzled-4 (Fz-4) (hFz4) (FzE4) (CD antigen CD344)	Reviewed
825	Q9ULW2	FZD10	Frizzled-10 (Fz-10) (hFz10) (FzE7) (CD antigen CD350)	Reviewed
826	Q9UNL2	SSR3	Translocon-associated protein subunit gamma (TRAP-gamma) (Signal sequence receptor subunit gamma) (SSR-gamma)	Reviewed
827	Q9UNW8	GPR132	Probable G-protein coupled receptor 132 (G2 accumulation protein)	Reviewed
828	Q9UP38	FZD1	Frizzled-1 (Fz-1) (hFz1) (FzE1)	Reviewed
829	Q9UPC5	GPR34	Probable G-protein coupled receptor 34	Reviewed
830	Q9Y271	CYSLTR1	Cysteinyl leukotriene receptor 1 (CysLTR1) (Cysteinyl leukotriene D4 receptor) (LTD4 receptor) (G-protein coupled receptor HG55) (HMTMF81)	Reviewed
831	Q9Y2T5	GPR52	G-protein coupled receptor 52	Reviewed
832	Q9Y2T6	GPR55	G-protein coupled receptor 55	Reviewed
833	Q9Y3N9	OR2W1	Olfactory receptor 2W1 (Hs6M1-15) (Olfactory receptor OR6-13)	Reviewed
834	Q9Y4A9	OR10H1	Olfactory receptor 10H1 (Olfactory receptor OR19-27)	Reviewed
835	Q9Y585	OR1A2	Olfactory receptor 1A2 (Olfactory receptor 17-6) (OR17-6) (Olfactory receptor OR17-10)	Reviewed
836	Q9Y5N1	HRH3	Histamine H3 receptor (H3R) (HH3R) (G-protein coupled receptor 97)	Reviewed
837	Q9Y5P0	OR51B4	Olfactory receptor 51B4 (Odorant receptor HOR5'beta1)	Reviewed
838	Q9Y5P1	OR51B2	Olfactory receptor 51B2 (Odorant receptor HOR5'beta3) (Olfactory receptor 51B1)	Reviewed
839	Q9Y5X5	NPFFR2	Neuropeptide FF receptor 2 (G-protein coupled receptor 74) (G-protein coupled receptor HLWAR77) (Neuropeptide G-protein coupled receptor)	Reviewed
840	Q9Y5Y3	GPR45	Probable G-protein coupled receptor 45 (PSP24-1) (PSP24-alpha)	Reviewed
841	Q9Y5Y4	PTGDR2	Prostaglandin D2 receptor 2 (Chemoattractant receptor-homologous molecule expressed on Th2 cells) (G-protein coupled receptor 44) (CD antigen CD294)	Reviewed
842	Q9Y653	ADGRG1	Adhesion G-protein coupled receptor G1 (G-protein coupled receptor 56) (Protein TM7XN1) [Cleaved into: ADGRG1 N-terminal fragment (ADGRG1 NT) (GPR56 N-terminal fragment) (GPR56 NT) (GPR56(N)) (GPR56 extracellular subunit) (GPR56 subunit alpha); ADGRG1 C-terminal fragment (ADGRG1 CT) (GPR56 C-terminal fragment) (GPR56 CT) (GPR56(C)) (GPR56 seven-transmembrane subunit) (GPR56 7TM) (GPR56 subunit be…	Reviewed
