# Supplementary material for: G-Protein Coupled Receptors in Human Sperm: An In Silico Approach to Identify Potential Modulatory Targets
Source: Molecules. 2022 Oct 1;27(19):6503. doi: 10.3390/molecules27196503 (PMC9571544; doi:10.3390/molecules27196503)
Supplement: Supplementary file 1 [file molecules-27-06503-s001.zip › Supplementary files/Table S2.xlsx]

## Sheet: Table S3
Table S3 – Biological processes associated with human sperm GPCRs. The enrichment analysis was performed to identify significant gene ontology (GO) terms for biological processes related to the identified GPCRs in human spermatozoa. The highlighted GO terms are related to relevant process for spermatozoa.
#	ID	Term	Term PValue Corrected with Bonferroni step down	% Associated Genes	Nr. Genes	Associated Genes Found
1	GO:0007186	G protein-coupled receptor signaling pathway	0	5.37472	71	ADGRA2, ADGRB2, ADGRE1, ADGRE5, ADGRF5, ADGRG1, ADGRG2, ADGRG3, ADGRG4, ADGRG6, ADGRL2, ADGRV1, ADRA1D, ADRA2A, AGTR1, AGTR2, CCKBR, CELSR1, CELSR2, CELSR3, CYSLTR2, EDNRA, EDNRB, F2R, FPR2, FZD3, GABBR1, GLP1R, GPR101, GPR158, GPR37, GPR84, GRM1, GRM2, GRM3, GRM4, GRM6, GRM8, HCAR1, HTR2B, MC1R, NPFFR1, NPFFR2, OR2B2, OR2K2, OR2L2, OR2Z1, OR4A15, OR4C13, OR4K15, OR51G2, OR52E4, OR56A4, OR5K2, OR…
2	GO:0004930	G protein-coupled receptor activity	0	7.95964	71	ADGRA2, ADGRB2, ADGRE1, ADGRE5, ADGRF5, ADGRG1, ADGRG2, ADGRG3, ADGRG4, ADGRG6, ADGRL2, ADGRV1, ADRA1D, ADRA2A, AGTR1, AGTR2, CCKBR, CELSR1, CELSR2, CELSR3, CYSLTR2, EDNRA, EDNRB, F2R, FPR2, FZD3, GABBR1, GLP1R, GPR101, GPR158, GPR37, GPR84, GRM1, GRM2, GRM3, GRM4, GRM6, GRM8, HCAR1, HTR2B, MC1R, NPFFR1, NPFFR2, OR2B2, OR2K2, OR2L2, OR2Z1, OR4A15, OR4C13, OR4K15, OR51G2, OR52E4, OR56A4, OR5K2, OR…
3	GO:0007188	adenylate cyclase-modulating G protein-coupled receptor signaling pathway	3.8275e-30	10.5469	27	ADGRB2, ADGRE1, ADGRE5, ADGRG1, ADGRG2, ADGRG3, ADGRG4, ADGRG6, ADGRL2, ADRA1D, ADRA2A, EDNRA, FPR2, GABBR1, GLP1R, GPR101, GPR37, GRM1, GRM2, GRM3, GRM4, GRM6, GRM8, MC1R, P2RY12, SSTR2, VIPR2
4	GO:0050906	detection of stimulus involved in sensory perception	2.01153e-18	4.48029	25	ADGRV1, GRM6, OR2B2, OR2K2, OR2L2, OR2Z1, OR4A15, OR4C13, OR4K15, OR51G2, OR52E4, OR56A4, OR5K2, OR5K3, OR5K4, OR5M3, OR5M9, OR6C4, OR7G2, OR8D2, OR8G5, OR8J1, TAS1R2, TAS2R50, TAS2R7
5	GO:0050907	detection of chemical stimulus involved in sensory perception	2.92255e-17	4.71311	23	OR2B2, OR2K2, OR2L2, OR2Z1, OR4A15, OR4C13, OR4K15, OR51G2, OR52E4, OR56A4, OR5K2, OR5K3, OR5K4, OR5M3, OR5M9, OR6C4, OR7G2, OR8D2, OR8G5, OR8J1, TAS1R2, TAS2R50, TAS2R7
6	GO:0008528	G protein-coupled peptide receptor activity	5.38577e-17	10.3896	16	AGTR1, AGTR2, CCKBR, CYSLTR2, EDNRA, EDNRB, F2R, FPR2, GLP1R, GPR37, GPR84, MC1R, NPFFR1, NPFFR2, SSTR2, VIPR2
7	GO:0009593	detection of chemical stimulus	1.63231e-16	4.35606	23	OR2B2, OR2K2, OR2L2, OR2Z1, OR4A15, OR4C13, OR4K15, OR51G2, OR52E4, OR56A4, OR5K2, OR5K3, OR5K4, OR5M3, OR5M9, OR6C4, OR7G2, OR8D2, OR8G5, OR8J1, TAS1R2, TAS2R50, TAS2R7
8	GO:0007606	sensory perception of chemical stimulus	2.98761e-16	4.23573	23	OR2B2, OR2K2, OR2L2, OR2Z1, OR4A15, OR4C13, OR4K15, OR51G2, OR52E4, OR56A4, OR5K2, OR5K3, OR5K4, OR5M3, OR5M9, OR6C4, OR7G2, OR8D2, OR8G5, OR8J1, TAS1R2, TAS2R50, TAS2R7
9	GO:0007193	adenylate cyclase-inhibiting G protein-coupled receptor signaling pathway	4.9085e-16	15.6627	13	ADRA2A, EDNRA, FPR2, GABBR1, GPR37, GRM1, GRM2, GRM3, GRM4, GRM6, GRM8, P2RY12, SSTR2
10	GO:0004984	olfactory receptor activity	1.31194e-14	4.60829	20	OR2B2, OR2K2, OR2L2, OR2Z1, OR4A15, OR4C13, OR4K15, OR51G2, OR52E4, OR56A4, OR5K2, OR5K3, OR5K4, OR5M3, OR5M9, OR6C4, OR7G2, OR8D2, OR8G5, OR8J1
11	GO:0050911	detection of chemical stimulus involved in sensory perception of smell	1.41231e-14	4.58716	20	OR2B2, OR2K2, OR2L2, OR2Z1, OR4A15, OR4C13, OR4K15, OR51G2, OR52E4, OR56A4, OR5K2, OR5K3, OR5K4, OR5M3, OR5M9, OR6C4, OR7G2, OR8D2, OR8G5, OR8J1
12	GO:0007608	sensory perception of smell	4.78914e-14	4.30108	20	OR2B2, OR2K2, OR2L2, OR2Z1, OR4A15, OR4C13, OR4K15, OR51G2, OR52E4, OR56A4, OR5K2, OR5K3, OR5K4, OR5M3, OR5M9, OR6C4, OR7G2, OR8D2, OR8G5, OR8J1
13	GO:0007189	adenylate cyclase-activating G protein-coupled receptor signaling pathway	1.23269e-13	8.64198	14	ADGRB2, ADGRE1, ADGRE5, ADGRG1, ADGRG2, ADGRG3, ADGRG4, ADGRG6, ADGRL2, ADRA1D, ADRA2A, GLP1R, GPR101, MC1R
14	GO:0098988	G protein-coupled glutamate receptor activity	1.57847e-11	66.6667	6	GRM1, GRM2, GRM3, GRM4, GRM6, GRM8
15	GO:0007196	adenylate cyclase-inhibiting G protein-coupled glutamate receptor signaling pathway	1.57847e-11	66.6667	6	GRM1, GRM2, GRM3, GRM4, GRM6, GRM8
16	GO:0001640	adenylate cyclase inhibiting G protein-coupled glutamate receptor activity	1.57847e-11	66.6667	6	GRM1, GRM2, GRM3, GRM4, GRM6, GRM8
17	GO:0007200	phospholipase C-activating G protein-coupled receptor signaling pathway	4.98386e-11	9.56522	11	ADRA1D, ADRA2A, AGTR1, CCKBR, EDNRB, F2R, FPR2, GRM1, HTR2B, P2RY12, P2RY4
18	GO:0007216	G protein-coupled glutamate receptor signaling pathway	8.94384e-10	40	6	GRM1, GRM2, GRM3, GRM4, GRM6, GRM8
19	GO:0045761	regulation of adenylate cyclase activity	4.52096e-07	15.7895	6	ADGRV1, EDNRB, GABBR1, GRM2, GRM3, NPFFR2
20	GO:0007194	negative regulation of adenylate cyclase activity	1.5503e-06	21.7391	5	ADGRV1, EDNRB, GABBR1, GRM2, GRM3
21	GO:0031280	negative regulation of cyclase activity	3.61315e-06	18.5185	5	ADGRV1, EDNRB, GABBR1, GRM2, GRM3
22	GO:0042310	vasoconstriction	4.486e-06	7.52688	7	ADRA1D, ADRA2A, AGTR1, EDNRA, EDNRB, F2R, HTR2B
23	GO:0051350	negative regulation of lyase activity	5.10364e-06	17.2414	5	ADGRV1, EDNRB, GABBR1, GRM2, GRM3
24	GO:0051339	regulation of lyase activity	7.03243e-06	10	6	ADGRV1, EDNRB, GABBR1, GRM2, GRM3, NPFFR2
25	GO:0035296	regulation of tube diameter	9.98828e-06	5.09554	8	ADRA1D, ADRA2A, AGTR1, AGTR2, EDNRA, EDNRB, F2R, HTR2B
26	GO:0097746	blood vessel diameter maintenance	9.98828e-06	5.09554	8	ADRA1D, ADRA2A, AGTR1, AGTR2, EDNRA, EDNRB, F2R, HTR2B
27	GO:0031279	regulation of cyclase activity	1.00309e-05	9.375	6	ADGRV1, EDNRB, GABBR1, GRM2, GRM3, NPFFR2
28	GO:0035150	regulation of tube size	1.01069e-05	5.06329	8	ADRA1D, ADRA2A, AGTR1, AGTR2, EDNRA, EDNRB, F2R, HTR2B
29	GO:0006939	smooth muscle contraction	1.54089e-05	6.19469	7	ADRA1D, ADRA2A, EDNRA, EDNRB, F2R, HTR2B, SSTR2
30	GO:0070528	protein kinase C signaling	1.63578e-05	13.5135	5	ADGRG1, ADGRV1, ADRA1D, HTR2B, MC1R
31	GO:0051966	regulation of synaptic transmission, glutamatergic	3.28768e-05	7.59494	6	GRM1, GRM2, GRM3, GRM4, GRM6, GRM8
32	GO:0003014	renal system process	5.10892e-05	5.14706	7	ADGRF5, ADRA1D, AGTR1, AGTR2, EDNRA, EDNRB, F2R
33	GO:0003044	regulation of systemic arterial blood pressure mediated by a chemical signal	9.65372e-05	9.43396	5	ADRA1D, AGTR1, AGTR2, EDNRB, F2R
34	GO:0007215	glutamate receptor signaling pathway	0.000139459	5.88235	6	GRM1, GRM2, GRM3, GRM4, GRM6, GRM8
35	GO:0003081	regulation of systemic arterial blood pressure by renin-angiotensin	0.000161349	14.8148	4	AGTR1, AGTR2, EDNRB, F2R
36	GO:0035249	synaptic transmission, glutamatergic	0.000161628	5.71429	6	GRM1, GRM2, GRM3, GRM4, GRM6, GRM8
37	GO:0003071	renal system process involved in regulation of systemic arterial blood pressure	0.000183513	14.2857	4	AGTR1, AGTR2, EDNRB, F2R
38	GO:0010518	positive regulation of phospholipase activity	0.000222211	7.8125	5	ADRA1D, AGTR1, EDNRA, HTR2B, P2RY12
39	GO:0007218	neuropeptide signaling pathway	0.000335463	4.95868	6	CYSLTR2, GPR37, GPR84, NPFFR1, NPFFR2, SSTR2
40	GO:0090037	positive regulation of protein kinase C signaling	0.0003844	27.2727	3	ADGRV1, ADRA1D, MC1R
41	GO:0060193	positive regulation of lipase activity	0.000482924	6.57895	5	ADRA1D, AGTR1, EDNRA, HTR2B, P2RY12
42	GO:0010517	regulation of phospholipase activity	0.000534778	6.41026	5	ADRA1D, AGTR1, EDNRA, HTR2B, P2RY12
43	GO:0001990	regulation of systemic arterial blood pressure by hormone	0.000831187	9.52381	4	AGTR1, AGTR2, EDNRB, F2R
44	GO:0010863	positive regulation of phospholipase C activity	0.00106778	8.88889	4	ADRA1D, EDNRA, HTR2B, P2RY12
45	GO:0008188	neuropeptide receptor activity	0.00134478	8.33333	4	GPR37, NPFFR1, NPFFR2, SSTR2
46	GO:1900274	regulation of phospholipase C activity	0.00134478	8.33333	4	ADRA1D, EDNRA, HTR2B, P2RY12
47	GO:0001991	regulation of systemic arterial blood pressure by circulatory renin-angiotensin	0.00159109	16.6667	3	AGTR2, EDNRB, F2R
48	GO:0060191	regulation of lipase activity	0.00171007	4.90196	5	ADRA1D, AGTR1, EDNRA, HTR2B, P2RY12
49	GO:0090036	regulation of protein kinase C signaling	0.00177643	15.7895	3	ADGRV1, ADRA1D, MC1R
50	GO:0008227	G protein-coupled amine receptor activity	0.0019881	7.27273	4	ADRA1D, ADRA2A, HTR2B, TAAR2
51	GO:0003073	regulation of systemic arterial blood pressure	0.00202329	4.6729	5	ADRA1D, AGTR1, AGTR2, EDNRB, F2R
52	GO:0050909	sensory perception of taste	0.0028549	4.16667	3	TAS1R2, TAS2R50, TAS2R7
53	GO:0032835	glomerulus development	0.0028549	4.16667	3	AGTR2, EDNRA, EDNRB
54	GO:0014821	phasic smooth muscle contraction	0.00332599	12.5	3	EDNRB, HTR2B, SSTR2
55	GO:0071880	adenylate cyclase-activating adrenergic receptor signaling pathway	0.00410689	11.5385	3	ADRA1D, ADRA2A, GPR101
56	GO:0003094	glomerular filtration	0.00513114	10.3448	3	ADGRF5, EDNRA, F2R
57	GO:0019229	regulation of vasoconstriction	0.00515118	5.55556	4	ADRA1D, ADRA2A, AGTR1, F2R
58	GO:0060071	Wnt signaling pathway, planar cell polarity pathway	0.00523966	5.47945	4	CELSR1, CELSR2, CELSR3, FZD3
59	GO:0007187	G protein-coupled receptor signaling pathway, coupled to cyclic nucleotide second messenger	0.0053858	5.33333	4	AGTR2, HTR2B, MC1R, SSTR2
60	GO:0043550	regulation of lipid kinase activity	0.00548722	4.22535	3	CCKBR, FPR2, P2RY12
61	GO:0008527	taste receptor activity	0.00555243	9.67742	3	TAS1R2, TAS2R50, TAS2R7
62	GO:0097205	renal filtration	0.00555243	9.67742	3	ADGRF5, EDNRA, F2R
63	GO:0051482	positive regulation of cytosolic calcium ion concentration involved in phospholipase C-activating G protein-coupled signaling pathway	0.00555243	9.67742	3	AGTR1, F2R, GRM1
64	GO:0090175	regulation of establishment of planar polarity	0.00572275	5.19481	4	CELSR1, CELSR2, CELSR3, FZD3
65	GO:0071875	adrenergic receptor signaling pathway	0.00584397	9.375	3	ADRA1D, ADRA2A, GPR101
66	GO:0035004	phosphatidylinositol 3-kinase activity	0.00790514	4.28571	3	CCKBR, FPR2, P2RY12
67	GO:0015800	acidic amino acid transport	0.00790514	4.28571	3	GABBR1, GRM1, GRM2
68	GO:0050886	endocrine process	0.00813351	4.3956	4	AGTR1, AGTR2, EDNRB, F2R
69	GO:0051931	regulation of sensory perception	0.00820624	8.10811	3	EDNRB, F2R, GRM1
70	GO:0051930	regulation of sensory perception of pain	0.00820624	8.10811	3	EDNRB, F2R, GRM1
71	GO:0035567	non-canonical Wnt signaling pathway	0.00835279	4.54545	4	CELSR1, CELSR2, CELSR3, FZD3
72	GO:0098801	regulation of renal system process	0.00844038	7.89474	3	AGTR1, EDNRB, F2R
73	GO:0007190	activation of adenylate cyclase activity	0.00879499	7.5	3	EDNRA, GLP1R, VIPR2
74	GO:0007164	establishment of tissue polarity	0.00885463	4.16667	4	CELSR1, CELSR2, CELSR3, FZD3
75	GO:0001736	establishment of planar polarity	0.00885463	4.16667	4	CELSR1, CELSR2, CELSR3, FZD3
76	GO:0019935	cyclic-nucleotide-mediated signaling	0.00885463	4.16667	4	ADGRG6, EDNRB, GLP1R, HTR2B
77	GO:0071806	protein transmembrane transport	0.00930189	4.47761	3	EDNRA, EDNRB, GLP1R
78	GO:0051353	positive regulation of oxidoreductase activity	0.00930189	4.47761	3	AGTR1, AGTR2, HTR2B
79	GO:0007588	excretion	0.00961189	6.97674	3	ADRA1D, AGTR1, EDNRB
80	GO:0001755	neural crest cell migration	0.0106614	4.61538	3	EDNRA, EDNRB, HTR2B
81	GO:2000300	regulation of synaptic vesicle exocytosis	0.0106614	4.61538	3	ADRA1D, ADRA2A, P2RY4
82	GO:0010737	protein kinase A signaling	0.0109423	6.52174	3	ADGRV1, EDNRA, MC1R
83	GO:0006940	regulation of smooth muscle contraction	0.0116966	4.7619	3	ADRA1D, ADRA2A, F2R
84	GO:0050912	detection of chemical stimulus involved in sensory perception of taste	0.0122286	6.12245	3	TAS1R2, TAS2R50, TAS2R7
85	GO:0050432	catecholamine secretion	0.0130326	4.83871	3	ADRA2A, GABBR1, GRM2
86	GO:0042311	vasodilation	0.0138775	5.35714	3	ADRA2A, AGTR2, EDNRB
87	GO:0048483	autonomic nervous system development	0.0141923	5.66038	3	EDNRA, EDNRB, FZD3
88	GO:0055078	sodium ion homeostasis	0.0142135	4.91803	3	AGTR1, EDNRA, EDNRB
89	GO:0050433	regulation of catecholamine secretion	0.0142135	4.91803	3	ADRA2A, GABBR1, GRM2
90	GO:0045776	negative regulation of blood pressure	0.014488	5.45455	3	ADRA1D, AGTR2, GLP1R
91	GO:0043551	regulation of phosphatidylinositol 3-kinase activity	0.0145248	5.08475	3	CCKBR, FPR2, P2RY12
