# Supplementary material for: G-Protein Coupled Receptors in Human Sperm: An In Silico Approach to Identify Potential Modulatory Targets
Source: Molecules. 2022 Oct 1;27(19):6503. doi: 10.3390/molecules27196503 (PMC9571544; doi:10.3390/molecules27196503)
Supplement: Supplementary file 1 [file molecules-27-06503-s001.zip › Supplementary files/Table S3.xlsx]

## Sheet: Folha1
Table S4: Human sperm GPCRs interactors. The interactors were collected from the IMEx data through the Cytoscape. All accession numbers identified were mapped in the UniProt database. For each mapped GPCRs is indicated the UniProtKB number, gene name, protein name, review status, and biological processes according (gene ontology terms) from the UniProt database. Proteins associated with relevant …
#	UniProtKB	Gene name	Protein name	Status	Biological process (UniProt)	Relevant process for sperm physiology
1	A4D1T9	PRSS37	Probable inactive serine protease 37	Reviewed	binding of sperm to zona pellucida [GO:0007339]; cell migration [GO:0016477]; positive regulation of acrosome reaction [GO:2000344]; positive regulation of fertilization [GO:1905516]; protein maturation [GO:0051604]; regulation of protein processing [GO:0070613]	Acrosome reaction (positive regulation of acrosome reaction [GO:2000344]); Fertilization (positive regulation of fertilization [GO:1905516]; binding of sperm to zona pellucida [GO:0007339])
2	O00148	DDX39A	ATP-dependent RNA helicase DDX39A	Reviewed	mRNA export from nucleus [GO:0006406]; mRNA splicing, via spliceosome [GO:0000398]; RNA export from nucleus [GO:0006405]
3	O14735	CDIPT	CDP-diacylglycerol--inositol 3-phosphatidyltransferase	Reviewed	CDP-diacylglycerol metabolic process [GO:0046341]; phosphatidylinositol biosynthetic process [GO:0006661]
4	O14880	MGST3	Microsomal glutathione S-transferase 3	Reviewed	leukotriene biosynthetic process [GO:0019370]; lipid metabolic process [GO:0006629]
5	O14910	LIN7A	Protein lin-7 homolog A	Reviewed	exocytosis [GO:0006887]; inner ear development [GO:0048839]; maintenance of epithelial cell apical/basal polarity [GO:0045199]; neurotransmitter secretion [GO:0007269]; protein-containing complex assembly [GO:0065003]; protein localization to basolateral plasma membrane [GO:1903361]; protein transport [GO:0015031]; synaptic vesicle transport [GO:0048489]
6	O15260	SURF4	Surfeit locus protein 4	Reviewed	Golgi organization [GO:0007030]; lipid homeostasis [GO:0055088]; lipoprotein transport [GO:0042953]; positive regulation of organelle organization [GO:0010638]; regulation of lipid transport [GO:0032368]
7	O43264	ZW10	Centromere/kinetochore protein zw10 homolog	Reviewed	cell division [GO:0051301]; endoplasmic reticulum to Golgi vesicle-mediated transport [GO:0006888]; establishment of mitotic spindle orientation [GO:0000132]; Golgi organization [GO:0007030]; meiotic cell cycle [GO:0051321]; mitotic metaphase plate congression [GO:0007080]; mitotic sister chromatid segregation [GO:0000070]; mitotic spindle assembly checkpoint signaling [GO:0007094]; protein-conta…
8	O43292	GPAA1	Glycosylphosphatidylinositol anchor attachment 1 protein	Reviewed	attachment of GPI anchor to protein [GO:0016255]; protein-containing complex assembly [GO:0065003]; protein retention in ER lumen [GO:0006621]; proteolysis [GO:0006508]
9	O60238	BNIP3L	BCL2/adenovirus E1B 19 kDa protein-interacting protein 3-like	Reviewed	cellular response to hypoxia [GO:0071456]; defense response to virus [GO:0051607]; mitochondrial outer membrane permeabilization [GO:0097345]; mitochondrial protein catabolic process [GO:0035694]; negative regulation of apoptotic process [GO:0043066]; negative regulation of cell death [GO:0060548]; positive regulation of apoptotic process [GO:0043065]; positive regulation of macroautophagy [GO:00…
10	O60361	NME2P1	Putative nucleoside diphosphate kinase	Reviewed	CTP biosynthetic process [GO:0006241]; GTP biosynthetic process [GO:0006183]; regulation of apoptotic process [GO:0042981]; UTP biosynthetic process [GO:0006228]
11	O60613	SELENOF	Selenoprotein F	Reviewed	'de novo' posttranslational protein folding [GO:0051084]; sperm DNA condensation [GO:0035092]	Spermatogenesis (sperm DNA condensation [GO:0035092])
12	O75110	ATP9A	Probable phospholipid-transporting ATPase IIA	Reviewed	endocytosis [GO:0006897]; negative regulation of exosomal secretion [GO:1903542]; phospholipid translocation [GO:0045332]; regulation of endocytic recycling [GO:2001135]; regulation of retrograde transport, endosome to Golgi [GO:1905279]; retrograde vesicle-mediated transport, Golgi to endoplasmic reticulum [GO:0006890]
13	O75381	PEX14	Peroxisomal membrane protein PEX14	Reviewed	microtubule anchoring [GO:0034453]; negative regulation of DNA-binding transcription factor activity [GO:0043433]; negative regulation of protein binding [GO:0032091]; negative regulation of transcription, DNA-templated [GO:0045892]; peroxisome organization [GO:0007031]; peroxisome transport along microtubule [GO:0036250]; protein-containing complex assembly [GO:0065003]; protein import into pero…	Cytoskeleton organization (microtubule anchoring [GO:0034453])
14	O75477	ERLIN1	Erlin-1	Reviewed	cholesterol metabolic process [GO:0008203]; negative regulation of cholesterol biosynthetic process [GO:0045541]; negative regulation of fatty acid biosynthetic process [GO:0045717]; SREBP signaling pathway [GO:0032933]; ubiquitin-dependent ERAD pathway [GO:0030433]
15	O75832	PSMD10	26S proteasome non-ATPase regulatory subunit 10	Reviewed	apoptotic process [GO:0006915]; cytoplasmic sequestering of NF-kappaB [GO:0007253]; negative regulation of apoptotic process [GO:0043066]; negative regulation of DNA damage response, signal transduction by p53 class mediator [GO:0043518]; negative regulation of MAPK cascade [GO:0043409]; negative regulation of NF-kappaB transcription factor activity [GO:0032088]; negative regulation of release of…
16	O75915	ARL6IP5	PRA1 family protein 3	Reviewed	cellular response to organic cyclic compound [GO:0071407]; glutathione metabolic process [GO:0006749]; intrinsic apoptotic signaling pathway in response to oxidative stress [GO:0008631]; learning or memory [GO:0007611]; L-glutamate import across plasma membrane [GO:0098712]; L-glutamate transmembrane transport [GO:0015813]; negative regulation of L-glutamate import across plasma membrane [GO:0002…
17	O75970	MPDZ	Multiple PDZ domain protein	Reviewed	microtubule organizing center organization [GO:0031023]; regulation of microtubule cytoskeleton organization [GO:0070507]; tight junction assembly [GO:0120192]	Cytoskeleton organization (microtubule organizing center organization [GO:0031023]; regulation of microtubule cytoskeleton organization [GO:0070507])
18	O94905	ERLIN2	Erlin-2	Reviewed	cholesterol metabolic process [GO:0008203]; negative regulation of cholesterol biosynthetic process [GO:0045541]; negative regulation of fatty acid biosynthetic process [GO:0045717]; SREBP signaling pathway [GO:0032933]; ubiquitin-dependent ERAD pathway [GO:0030433]
19	O95070	YIF1A	Protein YIF1A	Reviewed	endoplasmic reticulum to Golgi vesicle-mediated transport [GO:0006888]; protein transport [GO:0015031]
20	O95197	RTN3	Reticulon-3	Reviewed	apoptotic process [GO:0006915]; endoplasmic reticulum tubular network formation [GO:0071787]; endoplasmic reticulum tubular network organization [GO:0071786]; negative regulation of amyloid-beta formation [GO:1902430]; vesicle-mediated transport [GO:0016192]
21	O95292	VAPB	Vesicle-associated membrane protein-associated protein B/C	Reviewed	cellular calcium ion homeostasis [GO:0006874]; COPII-coated vesicle budding [GO:0090114]; endoplasmic reticulum membrane organization [GO:0090158]; endoplasmic reticulum organization [GO:0007029]; endoplasmic reticulum-plasma membrane tethering [GO:0061817]; endoplasmic reticulum to Golgi vesicle-mediated transport [GO:0006888]; endoplasmic reticulum unfolded protein response [GO:0030968]; IRE1-m…	Ion homeostasis (cellular calcium ion homeostasis [GO:0006874])
22	O95427	PIGN	GPI ethanolamine phosphate transferase 1	Reviewed	GPI anchor biosynthetic process [GO:0006506]; preassembly of GPI anchor in ER membrane [GO:0016254]
23	O95968	SCGB1D1	Secretoglobin family 1D member 1	Reviewed
24	P00387	CYB5R3	NADH-cytochrome b5 reductase 3	Reviewed	blood circulation [GO:0008015]; cholesterol biosynthetic process [GO:0006695]; nitric oxide biosynthetic process [GO:0006809]
25	P00395	MT-CO1	Cytochrome c oxidase subunit 1	Reviewed	aerobic respiration [GO:0009060]; aging [GO:0007568]; cellular respiration [GO:0045333]; cerebellum development [GO:0021549]; electron transport coupled proton transport [GO:0015990]; mitochondrial electron transport, cytochrome c to oxygen [GO:0006123]; respiratory electron transport chain [GO:0022904]; response to copper ion [GO:0046688]; response to electrical stimulus [GO:0051602]; response t…	Energy metabolism (aerobic respiration [GO:0009060]; cellular respiration [GO:0045333]; electron transport coupled proton transport [GO:0015990]; mitochondrial electron transport, cytochrome c to oxygen [GO:0006123]; respiratory electron transport chain [GO:0022904])
26	P00519	ABL1	Tyrosine-protein kinase ABL1	Reviewed	actin cytoskeleton organization [GO:0030036]; actin filament branching [GO:0090135]; actin filament polymerization [GO:0030041]; activated T cell proliferation [GO:0050798]; activation of protein kinase C activity [GO:1990051]; alpha-beta T cell differentiation [GO:0046632]; associative learning [GO:0008306]; autophagy [GO:0006914]; B-1 B cell homeostasis [GO:0001922]; B cell proliferation involv…	Cytoskeleton organization (actin cytoskeleton organization [GO:0030036]; actin filament branching [GO:0090135]; actin filament polymerization [GO:0030041]; positive regulation of actin cytoskeleton reorganization [GO:2000251]; regulation of actin cytoskeleton organization [GO:0032956]; regulation of actin cytoskeleton reorganization [GO:2000249]); Motility (regulation of cell motility [GO:2000145…
27	P00734	F2	Prothrombin	Reviewed	acute-phase response [GO:0006953]; antimicrobial humoral immune response mediated by antimicrobial peptide [GO:0061844]; blood coagulation [GO:0007596]; blood coagulation, common pathway [GO:0072377]; cell surface receptor signaling pathway [GO:0007166]; cytolysis by host of symbiont cells [GO:0051838]; fibrinolysis [GO:0042730]; negative regulation of astrocyte differentiation [GO:0048712]; nega…	Sequestered Ca2+ ion (positive regulation of release of sequestered calcium ion into cytosol [GO:0051281]); Ca2+ ion concentration (regulation of cytosolic calcium ion concentration [GO:0051480])
28	P01019	AGT	Angiotensinogen	Reviewed	activation of phospholipase C activity [GO:0007202]; aging [GO:0007568]; angiotensin-activated signaling pathway [GO:0038166]; angiotensin-mediated drinking behavior [GO:0003051]; artery smooth muscle contraction [GO:0014824]; associative learning [GO:0008306]; blood vessel remodeling [GO:0001974]; cell-cell signaling [GO:0007267]; cell growth involved in cardiac muscle cell development [GO:00610…	Ion homeostasis (cellular sodium ion homeostasis [GO:0006883]); Ca2+ ion concentration (positive regulation of cytosolic calcium ion concentration [GO:0007204]); Ion transport (regulation of calcium ion transport [GO:0051924])
29	P01857	IGHG1	Immunoglobulin heavy constant gamma 1	Reviewed	adaptive immune response [GO:0002250]; antibody-dependent cellular cytotoxicity [GO:0001788]; B cell receptor signaling pathway [GO:0050853]; complement activation, classical pathway [GO:0006958]; complement-dependent cytotoxicity [GO:0097278]; defense response to bacterium [GO:0042742]; innate immune response [GO:0045087]; phagocytosis, engulfment [GO:0006911]; phagocytosis, recognition [GO:0006…
30	P02768	ALB	Albumin	Reviewed	cellular response to starvation [GO:0009267]; maintenance of mitochondrion location [GO:0051659]; negative regulation of apoptotic process [GO:0043066]; negative regulation of programmed cell death [GO:0043069]; retina homeostasis [GO:0001895]
31	P03886	MT-ND1	NADH-ubiquinone oxidoreductase chain 1	Reviewed	aerobic respiration [GO:0009060]; mitochondrial ATP synthesis coupled proton transport [GO:0042776]; mitochondrial electron transport, NADH to ubiquinone [GO:0006120]; mitochondrial respiratory chain complex I assembly [GO:0032981]	Energy metabolism (aerobic respiration [GO:0009060]; mitochondrial ATP synthesis coupled proton transport [GO:0042776]; mitochondrial electron transport, NADH to ubiquinone [GO:0006120]; mitochondrial respiratory chain complex I assembly [GO:0032981])
32	P03905	MT-ND4	NADH-ubiquinone oxidoreductase chain 4	Reviewed	aerobic respiration [GO:0009060]; aging [GO:0007568]; cerebellum development [GO:0021549]; electron transport coupled proton transport [GO:0015990]; in utero embryonic development [GO:0001701]; mitochondrial ATP synthesis coupled proton transport [GO:0042776]; mitochondrial electron transport, NADH to ubiquinone [GO:0006120]; mitochondrial respiratory chain complex I assembly [GO:0032981]; respon…	Energy metabolism (aerobic respiration [GO:0009060]; [GO:0021549]; electron transport coupled proton transport [GO:0015990]; mitochondrial ATP synthesis coupled proton transport [GO:0042776]; mitochondrial electron transport, NADH to ubiquinone [GO:0006120]; mitochondrial respiratory chain complex I assembly [GO:0032981])
33	P03928	MT-ATP8	ATP synthase protein 8	Reviewed	ATP synthesis coupled proton transport [GO:0015986]; mitochondrial ATP synthesis coupled proton transport [GO:0042776]	Energy metabolism (ATP synthesis coupled proton transport [GO:0015986]; mitochondrial ATP synthesis coupled proton transport [GO:0042776])
34	P04114	APOB	Apolipoprotein B-100	Reviewed	artery morphogenesis [GO:0048844]; cellular response to prostaglandin stimulus [GO:0071379]; cellular response to tumor necrosis factor [GO:0071356]; cholesterol efflux [GO:0033344]; cholesterol homeostasis [GO:0042632]; cholesterol metabolic process [GO:0008203]; cholesterol transport [GO:0030301]; fertilization [GO:0009566]; flagellated sperm motility [GO:0030317]; in utero embryonic developmen…	Motility (sperm motility [GO:0030317])
35	P04181	OAT	Ornithine aminotransferase, mitochondrial	Reviewed	arginine catabolic process to glutamate [GO:0019544]; arginine catabolic process to proline via ornithine [GO:0010121]; L-proline biosynthetic process [GO:0055129]; visual perception [GO:0007601]
36	P05026	ATP1B1	Sodium/potassium-transporting ATPase subunit beta-1	Reviewed	ATP metabolic process [GO:0046034]; cardiac muscle contraction [GO:0060048]; cation transmembrane transport [GO:0098655]; cell adhesion [GO:0007155]; cell communication by electrical coupling involved in cardiac conduction [GO:0086064]; cellular calcium ion homeostasis [GO:0006874]; cellular potassium ion homeostasis [GO:0030007]; cellular sodium ion homeostasis [GO:0006883]; establishment or mai…	Energy metabolism ATP metabolic process [GO:0046034]); Ion homeostasis (cellular calcium ion homeostasis [GO:0006874]; cellular potassium ion homeostasis [GO:0030007]; cellular sodium ion homeostasis [GO:0006883]); Ion transport (positive regulation of calcium:sodium antiporter activity [GO:1903281]; positive regulation of potassium ion import across plasma membrane [GO:1903288]; positive regulat…
37	P05067	APP	Amyloid-beta precursor protein	Reviewed	adenylate cyclase-activating G protein-coupled receptor signaling pathway [GO:0007189]; adenylate cyclase-inhibiting G protein-coupled receptor signaling pathway [GO:0007193]; adult locomotory behavior [GO:0008344]; amyloid fibril formation [GO:1990000]; antibacterial humoral response [GO:0019731]; antifungal humoral response [GO:0019732]; antimicrobial humoral immune response mediated by antimic…	Ca2+ ion concentration (positive regulation of cytosolic calcium ion concentration [GO:0007204])
38	P05090	APOD	Apolipoprotein D	Reviewed	aging [GO:0007568]; angiogenesis [GO:0001525]; brain development [GO:0007420]; glucose metabolic process [GO:0006006]; lipid metabolic process [GO:0006629]; negative regulation of cytokine production involved in inflammatory response [GO:1900016]; negative regulation of focal adhesion assembly [GO:0051895]; negative regulation of lipoprotein lipid oxidation [GO:0060588]; negative regulation of mo…
39	P05787	KRT8	Keratin, type II cytoskeletal 8	Reviewed
40	P06576	ATP5F1B	ATP synthase subunit beta, mitochondrial	Reviewed	angiogenesis [GO:0001525]; ATP biosynthetic process [GO:0006754]; ATP synthesis coupled proton transport [GO:0015986]; cellular response to interleukin-7 [GO:0098761]; generation of precursor metabolites and energy [GO:0006091]; lipid metabolic process [GO:0006629]; mitochondrial ATP synthesis coupled proton transport [GO:0042776]; negative regulation of cell adhesion involved in substrate-bound …	Energy metabolism (ATP biosynthetic process [GO:0006754]; ATP synthesis coupled proton transport [GO:0015986]; mitochondrial ATP synthesis coupled proton transport [GO:0042776])
41	P06733	ENO1	Alpha-enolase	Reviewed	canonical glycolysis [GO:0061621]; glycolytic process [GO:0006096]; negative regulation of cell growth [GO:0030308]; negative regulation of hypoxia-induced intrinsic apoptotic signaling pathway [GO:1903298]; negative regulation of transcription, DNA-templated [GO:0045892]; negative regulation of transcription by RNA polymerase II [GO:0000122]; positive regulation of ATP biosynthetic process [GO:2…	Energy metabolism (canonical glycolysis [GO:0061621]; glycolytic process [GO:0006096])
42	P07108	DBI	Acyl-CoA-binding protein	Reviewed	fatty acid metabolic process [GO:0006631]; negative regulation of protein lipidation [GO:1903060]; phosphatidylcholine acyl-chain remodeling [GO:0036151]; positive regulation of CoA-transferase activity [GO:1905920]; positive regulation of phospholipid transport [GO:2001140]
43	P07384	CAPN1	Calpain-1 catalytic subunit	Reviewed	mammary gland involution [GO:0060056]; positive regulation of cell population proliferation [GO:0008284]; proteolysis [GO:0006508]; receptor catabolic process [GO:0032801]; regulation of catalytic activity [GO:0050790]; regulation of macroautophagy [GO:0016241]; regulation of NMDA receptor activity [GO:2000310]; self proteolysis [GO:0097264]
44	P07602	PSAP	Prosaposin	Reviewed	adenylate cyclase-inhibiting G protein-coupled receptor signaling pathway [GO:0007193]; epithelial cell differentiation involved in prostate gland development [GO:0060742]; ganglioside GM1 transport to membrane [GO:1905572]; lysosomal transport [GO:0007041]; positive regulation of beta-galactosidase activity [GO:1903771]; prostate gland growth [GO:0060736]; regulation of autophagy [GO:0010506]; r…
45	P08174	CD55	Complement decay-accelerating factor	Reviewed	complement activation, classical pathway [GO:0006958]; innate immune response [GO:0045087]; negative regulation of complement activation [GO:0045916]; negative regulation of complement activation, classical pathway [GO:0045959]; positive regulation of CD4-positive, alpha-beta T cell activation [GO:2000516]; positive regulation of CD4-positive, alpha-beta T cell proliferation [GO:2000563]; positiv…
46	P08195	SLC3A2	4F2 cell-surface antigen heavy chain	Reviewed	amino acid transport [GO:0006865]; calcium ion transport [GO:0006816]; carbohydrate metabolic process [GO:0005975]; L-alanine import across plasma membrane [GO:1904273]; leucine import across plasma membrane [GO:0098713]; leucine transport [GO:0015820]; L-leucine import across plasma membrane [GO:1903801]; phenylalanine transport [GO:0015823]; response to exogenous dsRNA [GO:0043330]; tryptophan …	Ion transport (calcium ion transport [GO:0006816])
47	P09382	LGALS1	Galectin-1	Reviewed	apoptotic process [GO:0006915]; cell-cell adhesion [GO:0098609]; myoblast differentiation [GO:0045445]; plasma cell differentiation [GO:0002317]; positive regulation of apoptotic process [GO:0043065]; positive regulation of I-kappaB kinase/NF-kappaB signaling [GO:0043123]; positive regulation of inflammatory response [GO:0050729]; positive regulation of viral entry into host cell [GO:0046598]; re…
48	P10321	HLA-C	HLA class I histocompatibility antigen, C alpha chain	Reviewed	adaptive immune response [GO:0002250]; antigen processing and presentation of endogenous peptide antigen via MHC class I via ER pathway, TAP-independent [GO:0002486]; immune response [GO:0006955]; innate immune response [GO:0045087]
49	P11117	ACP2	Lysosomal acid phosphatase	Reviewed	dephosphorylation [GO:0016311]; lysosome organization [GO:0007040]
50	P11532	DMD	Dystrophin	Reviewed	actin cytoskeleton organization [GO:0030036]; cardiac muscle cell action potential [GO:0086001]; cardiac muscle contraction [GO:0060048]; cellular protein localization [GO:0034613]; maintenance of blood-brain barrier [GO:0035633]; motile cilium assembly [GO:0044458]; muscle cell cellular homeostasis [GO:0046716]; muscle cell development [GO:0055001]; muscle organ development [GO:0007517]; negativ…	Cytoskeleton organization (actin cytoskeleton organization [GO:0030036]); Cilium organization (motile cilium assembly [GO:0044458]); Na+ ion transport (positive regulation of sodium ion transmembrane transporter activity [GO:2000651]); Sequestered Ca2+ ion (regulation of release of sequestered calcium ion into cytosol by sarcoplasmic reticulum [GO:0010880]; regulation of ryanodine-sensitive calci…
51	P12931	SRC	Proto-oncogene tyrosine-protein kinase Src	Reviewed	activation of protein kinase B activity [GO:0032148]; adherens junction organization [GO:0034332]; angiotensin-activated signaling pathway involved in heart process [GO:0086098]; bone resorption [GO:0045453]; branching involved in mammary gland duct morphogenesis [GO:0060444]; cell adhesion [GO:0007155]; cell-cell adhesion [GO:0098609]; cell cycle [GO:0007049]; cell differentiation [GO:0030154]; …
52	P13637	ATP1A3	Sodium/potassium-transporting ATPase subunit alpha-3	Reviewed	cell communication by electrical coupling involved in cardiac conduction [GO:0086064]; cellular potassium ion homeostasis [GO:0030007]; cellular response to amyloid-beta [GO:1904646]; cellular response to steroid hormone stimulus [GO:0071383]; cellular sodium ion homeostasis [GO:0006883]; neuron projection maintenance [GO:1990535]; potassium ion import across plasma membrane [GO:1990573]; proton …	Ion homeostasis (cellular potassium ion homeostasis [GO:0030007]; cellular sodium ion homeostasis [GO:0006883]), Ion transport (potassium ion import across plasma membrane [GO:1990573]; sodium ion export across plasma membrane [GO:0036376])
53	P14625	HSP90B1	Endoplasmin	Reviewed	actin rod assembly [GO:0031247]; cellular response to ATP [GO:0071318]; negative regulation of apoptotic process [GO:0043066]; protein folding [GO:0006457]; protein folding in endoplasmic reticulum [GO:0034975]; protein transport [GO:0015031]; regulation of phosphoprotein phosphatase activity [GO:0043666]; response to endoplasmic reticulum stress [GO:0034976]; response to hypoxia [GO:0001666]; re…	Cytoskeleton organization (actin rod assembly [GO:0031247])
54	P16152	CBR1	Carbonyl reductase [NADPH] 1	Reviewed	cyclooxygenase pathway [GO:0019371]; epithelial cell differentiation [GO:0030855]; positive regulation of reactive oxygen species metabolic process [GO:2000379]; vitamin K metabolic process [GO:0042373]; xenobiotic metabolic process [GO:0006805]
55	P16284	PECAM1	Platelet endothelial cell adhesion molecule	Reviewed	bicellular tight junction assembly [GO:0070830]; cell-cell adhesion [GO:0098609]; cell-cell adhesion via plasma-membrane adhesion molecules [GO:0098742]; cell recognition [GO:0008037]; cell surface receptor signaling pathway [GO:0007166]; diapedesis [GO:0050904]; establishment of endothelial barrier [GO:0061028]; glomerular endothelium development [GO:0072011]; homophilic cell adhesion via plasma…
56	P16333	NCK1	Cytoplasmic protein NCK1	Reviewed	actin filament organization [GO:0007015]; cell migration [GO:0016477]; ephrin receptor signaling pathway [GO:0048013]; lamellipodium assembly [GO:0030032]; negative regulation of cell death [GO:0060548]; negative regulation of endoplasmic reticulum stress-induced eIF2 alpha phosphorylation [GO:1903912]; negative regulation of insulin receptor signaling pathway [GO:0046627]; negative regulation of…	Cytoskeleton organization (actin filament organization [GO:0007015]; positive regulation of actin filament polymerization [GO:0030838])
57	P17152	TMEM11	Transmembrane protein 11, mitochondrial	Reviewed	inner mitochondrial membrane organization [GO:0007007]; mitochondrion organization [GO:0007005]
58	P17174	GOT1	Aspartate aminotransferase, cytoplasmic	Reviewed	2-oxoglutarate metabolic process [GO:0006103]; aspartate biosynthetic process [GO:0006532]; aspartate catabolic process [GO:0006533]; aspartate metabolic process [GO:0006531]; cellular response to insulin stimulus [GO:0032869]; fatty acid homeostasis [GO:0055089]; glutamate catabolic process to 2-oxoglutarate [GO:0019551]; glutamate catabolic process to aspartate [GO:0019550]; glutamate metabolic…
59	P21926	CD9	CD9 antigen	Reviewed	cell adhesion [GO:0007155]; cellular response to low-density lipoprotein particle stimulus [GO:0071404]; fusion of sperm to egg plasma membrane involved in single fertilization [GO:0007342]; glial cell migration [GO:0008347]; myoblast fusion involved in skeletal muscle regeneration [GO:0014905]; negative regulation of cell population proliferation [GO:0008285]; negative regulation of cellular com…	Fertilization (fusion of sperm to egg plasma membrane involved in single fertilization [GO:0007342]; sperm-egg recognition [GO:0035036])
60	P22061	PCMT1	Protein-L-isoaspartate	Reviewed	protein methylation [GO:0006479]; protein repair [GO:0030091]
61	P23458	JAK1	Tyrosine-protein kinase JAK1	Reviewed	cellular response to virus [GO:0098586]; cytokine-mediated signaling pathway [GO:0019221]; interferon-gamma-mediated signaling pathway [GO:0060333]; interleukin-2-mediated signaling pathway [GO:0038110]; interleukin-6-mediated signaling pathway [GO:0070102]; intracellular signal transduction [GO:0035556]; positive regulation of homotypic cell-cell adhesion [GO:0034112]; positive regulation of spr…
62	P24539	ATP5PB	ATP synthase F	Reviewed	ATP synthesis coupled proton transport [GO:0015986]; mitochondrial ATP synthesis coupled proton transport [GO:0042776]; substantia nigra development [GO:0021762]	Energy metabolism (ATP synthesis coupled proton transport [GO:0015986]; mitochondrial ATP synthesis coupled proton transport [GO:0042776])
63	P25705	ATP5F1A	ATP synthase subunit alpha, mitochondrial	Reviewed	aging [GO:0007568]; apoptotic process [GO:0006915]; ATP biosynthetic process [GO:0006754]; ATP synthesis coupled proton transport [GO:0015986]; cellular response to dexamethasone stimulus [GO:0071549]; cellular response to nitric oxide [GO:0071732]; lipid metabolic process [GO:0006629]; mitochondrial ATP synthesis coupled proton transport [GO:0042776]; negative regulation of endothelial cell prol…	Energy metabolism (ATP biosynthetic process [GO:0006754]; ATP synthesis coupled proton transport [GO:0015986]; mitochondrial ATP synthesis coupled proton transport [GO:0042776])
64	P27105	STOM	Stomatin	Reviewed	positive regulation by host of viral genome replication [GO:0044829]; positive regulation of protein targeting to membrane [GO:0090314]; positive regulation of viral process [GO:0048524]; regulation of acid-sensing ion channel activity [GO:1901585]
65	P27348	YWHAQ	14-3-3 protein theta	Reviewed	cellular protein localization [GO:0034613]; negative regulation of transcription, DNA-templated [GO:0045892]; protein targeting [GO:0006605]; signal transduction [GO:0007165]; small GTPase mediated signal transduction [GO:0007264]; substantia nigra development [GO:0021762]
66	P27361	MAPK3	Mitogen-activated protein kinase 3	Reviewed	apoptotic process [GO:0006915]; Bergmann glial cell differentiation [GO:0060020]; BMP signaling pathway [GO:0030509]; cardiac neural crest cell development involved in heart development [GO:0061308]; cartilage development [GO:0051216]; caveolin-mediated endocytosis [GO:0072584]; cell cycle [GO:0007049]; cell surface receptor signaling pathway [GO:0007166]; cellular response to amino acid starvati…	Cytoskeleton organization (regulation of cytoskeleton organization [GO:0051493])
67	P27487	DPP4	Dipeptidyl peptidase 4	Reviewed	behavioral fear response [GO:0001662]; cell adhesion [GO:0007155]; endothelial cell migration [GO:0043542]; glucagon processing [GO:0120116]; locomotory exploration behavior [GO:0035641]; membrane fusion [GO:0061025]; negative regulation of extracellular matrix disassembly [GO:0010716]; negative regulation of neutrophil chemotaxis [GO:0090024]; peptide hormone processing [GO:0016486]; positive re…
68	P27986	PIK3R1	Phosphatidylinositol 3-kinase regulatory subunit alpha	Reviewed	B cell differentiation [GO:0030183]; cellular glucose homeostasis [GO:0001678]; cellular response to insulin stimulus [GO:0032869]; cellular response to UV [GO:0034644]; extrinsic apoptotic signaling pathway via death domain receptors [GO:0008625]; growth hormone receptor signaling pathway [GO:0060396]; immune response [GO:0006955]; insulin-like growth factor receptor signaling pathway [GO:004800…
69	P28482	MAPK1	Mitogen-activated protein kinase 1	Reviewed	apoptotic process [GO:0006915]; B cell receptor signaling pathway [GO:0050853]; Bergmann glial cell differentiation [GO:0060020]; cardiac neural crest cell development involved in heart development [GO:0061308]; caveolin-mediated endocytosis [GO:0072584]; cell cycle [GO:0007049]; cell surface receptor signaling pathway [GO:0007166]; cellular response to amino acid starvation [GO:0034198]; cellula…	Cytoskeleton organization (regulation of cytoskeleton organization [GO:0051493])
70	P30519	HMOX2	Heme oxygenase 2	Reviewed	heme catabolic process [GO:0042167]; heme oxidation [GO:0006788]; iron ion homeostasis [GO:0055072]; response to hypoxia [GO:0001666]; response to oxidative stress [GO:0006979]
71	P35625	TIMP3	Metalloproteinase inhibitor 3	Reviewed	cellular response to organic substance [GO:0071310]; negative regulation of endopeptidase activity [GO:0010951]; negative regulation of ERK1 and ERK2 cascade [GO:0070373]; negative regulation of membrane protein ectodomain proteolysis [GO:0051045]; negative regulation of metalloendopeptidase activity [GO:1904684]; positive regulation of TRAIL-activated apoptotic signaling pathway [GO:1903984]; re…
72	P39086	GRIK1	Glutamate receptor ionotropic, kainate 1	Reviewed	central nervous system development [GO:0007417]; chemical synaptic transmission [GO:0007268]; glutamate receptor signaling pathway [GO:0007215]; modulation of chemical synaptic transmission [GO:0050804]; nervous system development [GO:0007399]; regulation of synaptic transmission, glutamatergic [GO:0051966]; synaptic transmission, glutamatergic [GO:0035249]
73	P40429	RPL13A	60S ribosomal protein L13a	Reviewed	cellular response to interferon-gamma [GO:0071346]; cytoplasmic translation [GO:0002181]; negative regulation of formation of translation preinitiation complex [GO:1901194]; negative regulation of translation [GO:0017148]; translation [GO:0006412]
74	P41250	GARS1	Glycine--tRNA ligase	Reviewed	diadenosine tetraphosphate biosynthetic process [GO:0015966]; glycyl-tRNA aminoacylation [GO:0006426]; mitochondrial glycyl-tRNA aminoacylation [GO:0070150]; tRNA aminoacylation for protein translation [GO:0006418]
75	P42345	MTOR	Serine/threonine-protein kinase mTOR	Reviewed	'de novo' pyrimidine nucleobase biosynthetic process [GO:0006207]; activation of protein kinase B activity [GO:0032148]; anoikis [GO:0043276]; behavioral response to pain [GO:0048266]; cardiac muscle cell development [GO:0055013]; cardiac muscle contraction [GO:0060048]; cellular response to amino acid starvation [GO:0034198]; cellular response to amino acid stimulus [GO:0071230]; cellular respon…	Spermatogenesis (germ cell development [GO:0007281])
76	P43243	MATR3	Matrin-3	Reviewed	activation of innate immune response [GO:0002218]; heart valve development [GO:0003170]; innate immune response [GO:0045087]; posttranscriptional regulation of gene expression [GO:0010608]; ventricular septum development [GO:0003281]
77	P46108	CRK	Adapter molecule crk	Reviewed	actin cytoskeleton organization [GO:0030036]; activation of GTPase activity [GO:0090630]; cell chemotaxis [GO:0060326]; cell migration [GO:0016477]; cellular response to endothelin [GO:1990859]; cellular response to insulin-like growth factor stimulus [GO:1990314]; cellular response to nerve growth factor stimulus [GO:1990090]; cellular response to nitric oxide [GO:0071732]; cellular response to …	Cytoskeleton organization (actin cytoskeleton organization [GO:0030036]; regulation of actin cytoskeleton organization [GO:0032956])
78	P46459	NSF	Vesicle-fusing ATPase	Reviewed	exocytosis [GO:0006887]; Golgi to plasma membrane protein transport [GO:0043001]; intracellular protein transport [GO:0006886]; intra-Golgi vesicle-mediated transport [GO:0006891]; plasma membrane fusion [GO:0045026]; positive regulation of protein catabolic process [GO:0045732]; positive regulation of receptor recycling [GO:0001921]; potassium ion transport [GO:0006813]; regulation of exocytosis…	Ion transport (potassium ion transport [GO:0006813])
79	P46779	RPL28	60S ribosomal protein L28	Reviewed	cytoplasmic translation [GO:0002181]; translation [GO:0006412]
80	P49005	POLD2	DNA polymerase delta subunit 2	Reviewed	DNA biosynthetic process [GO:0071897]; DNA-dependent DNA replication [GO:0006261]; DNA replication [GO:0006260]; DNA strand elongation involved in DNA replication [GO:0006271]; error-prone translesion synthesis [GO:0042276]
81	P49407	ARRB1	Beta-arrestin-1	Reviewed	G protein-coupled receptor internalization [GO:0002031]; negative regulation of interleukin-6 production [GO:0032715]; negative regulation of interleukin-8 production [GO:0032717]; negative regulation of NF-kappaB transcription factor activity [GO:0032088]; negative regulation of Notch signaling pathway [GO:0045746]; negative regulation of protein ubiquitination [GO:0031397]; positive regulation …
82	P50148	GNAQ	Guanine nucleotide-binding protein G	Reviewed	action potential [GO:0001508]; activation of phospholipase C activity [GO:0007202]; adenylate cyclase-activating G protein-coupled receptor signaling pathway [GO:0007189]; adenylate cyclase-modulating G protein-coupled receptor signaling pathway [GO:0007188]; blood coagulation [GO:0007596]; entrainment of circadian clock [GO:0009649]; glutamate receptor signaling pathway [GO:0007215]; G protein-c…
83	P53004	BLVRA	Biliverdin reductase A	Reviewed	heme catabolic process [GO:0042167]
84	P53794	SLC5A3	Sodium/myo-inositol cotransporter	Reviewed	fucose transmembrane transport [GO:0015756]; glucose transmembrane transport [GO:1904659]; inositol metabolic process [GO:0006020]; myo-inositol import across plasma membrane [GO:1904679]; myo-inositol transport [GO:0015798]; pentose transmembrane transport [GO:0015750]; peripheral nervous system development [GO:0007422]; polyol transport [GO:0015791]; positive regulation of catalytic activity [G…
85	P53985	SLC16A1	Monocarboxylate transporter 1	Reviewed	behavioral response to nutrient [GO:0051780]; carboxylic acid transmembrane transport [GO:1905039]; cellular response to organic cyclic compound [GO:0071407]; centrosome cycle [GO:0007098]; glucose homeostasis [GO:0042593]; lipid metabolic process [GO:0006629]; mevalonate transport [GO:0015728]; monocarboxylic acid transport [GO:0015718]; plasma membrane lactate transport [GO:0035879]; regulation…
86	P54619	PRKAG1	5'-AMP-activated protein kinase subunit gamma-1	Reviewed	cellular response to glucose starvation [GO:0042149]; cellular response to nutrient levels [GO:0031669]; fatty acid biosynthetic process [GO:0006633]; import into nucleus [GO:0051170]; positive regulation of gene expression [GO:0010628]; positive regulation of protein kinase activity [GO:0045860]; protein phosphorylation [GO:0006468]; regulation of catalytic activity [GO:0050790]; regulation of g…	Energy metabolism (regulation of glycolytic process [GO:0006110]); Spermatogenesis (spermatogenesis [GO:0007283])
87	P57053	H2BC12L	Histone H2B type F-S	Reviewed	antibacterial humoral response [GO:0019731]; antimicrobial humoral immune response mediated by antimicrobial peptide [GO:0061844]; defense response to Gram-positive bacterium [GO:0050830]; innate immune response in mucosa [GO:0002227]; nucleosome assembly [GO:0006334]; substantia nigra development [GO:0021762]
88	P57057	SLC37A1	Glucose-6-phosphate exchanger SLC37A1	Reviewed	carbohydrate transport [GO:0008643]; glucose-6-phosphate transport [GO:0015760]; phosphate ion transmembrane transport [GO:0035435]
89	P61803	DAD1	Dolichyl-diphosphooligosaccharide--protein glycosyltransferase subunit DAD1	Reviewed	apoptotic process [GO:0006915]; blastocyst development [GO:0001824]; negative regulation of apoptotic process [GO:0043066]; protein glycosylation [GO:0006486]; protein N-linked glycosylation [GO:0006487]; protein N-linked glycosylation via asparagine [GO:0018279]; regulation of protein stability [GO:0031647]; response to nutrient [GO:0007584]; response to xenobiotic stimulus [GO:0009410]
90	P62258	YWHAE	14-3-3 protein epsilon	Reviewed	cellular protein localization [GO:0034613]; cellular response to heat [GO:0034605]; cerebral cortex development [GO:0021987]; hippocampus development [GO:0021766]; intracellular signal transduction [GO:0035556]; MAPK cascade [GO:0000165]; membrane repolarization during cardiac muscle cell action potential [GO:0086013]; negative regulation of calcium ion export across plasma membrane [GO:1905913];…	Ion transport (negative regulation of calcium ion export across plasma membrane [GO:1905913]; negative regulation of calcium ion transmembrane transporter activity [GO:1901020]; regulation of potassium ion transmembrane transporter activity [GO:1901016]); Ca2+ ion concentration (regulation of cytosolic calcium ion concentration [GO:0051480])
91	P62736	ACTA2	Actin, aortic smooth muscle	Reviewed	glomerular mesangial cell development [GO:0072144]; mesenchyme migration [GO:0090131]; positive regulation of ERK1 and ERK2 cascade [GO:0070374]; positive regulation of gene expression [GO:0010628]; positive regulation of hepatic stellate cell activation [GO:2000491]; positive regulation of hepatic stellate cell contraction [GO:0061874]; positive regulation of hepatic stellate cell migration [GO:…
92	P62993	GRB2	Growth factor receptor-bound protein 2	Reviewed	actin cytoskeleton reorganization [GO:0031532]; aging [GO:0007568]; anatomical structure formation involved in morphogenesis [GO:0048646]; branching involved in labyrinthine layer morphogenesis [GO:0060670]; cell differentiation [GO:0030154]; cellular response to ionizing radiation [GO:0071479]; epidermal growth factor receptor signaling pathway [GO:0007173]; insulin receptor signaling pathway [G…	Cytoskeleton organization (actin cytoskeleton reorganization [GO:0031532]; positive regulation of actin filament polymerization [GO:0030838])
93	P69849	NOMO3	Nodal modulator 3	Reviewed	negative regulation of nodal signaling pathway [GO:1900108]
94	P78406	RAE1	mRNA export factor RAE1	Reviewed	cell cycle [GO:0007049]; cell division [GO:0051301]; cellular response to organic cyclic compound [GO:0071407]; mRNA export from nucleus [GO:0006406]; nucleocytoplasmic transport [GO:0006913]; regulation of mitotic spindle organization [GO:0060236]; RNA export from nucleus [GO:0006405]; transcription-dependent tethering of RNA polymerase II gene DNA at nuclear periphery [GO:0000972]
95	P80723	BASP1	Brain acid soluble protein 1	Reviewed	diaphragm development [GO:0060539]; glomerular visceral epithelial cell differentiation [GO:0072112]; gonad development [GO:0008406]; mesenchymal to epithelial transition [GO:0060231]; metanephric mesenchyme development [GO:0072075]; negative regulation of transcription, DNA-templated [GO:0045892]; positive regulation of heart growth [GO:0060421]; positive regulation of metanephric ureteric bud d…
96	Q00765	REEP5	Receptor expression-enhancing protein 5	Reviewed	endoplasmic reticulum membrane organization [GO:0090158]; endoplasmic reticulum organization [GO:0007029]; regulation of intracellular transport [GO:0032386]
97	Q03135	CAV1	Caveolin-1	Reviewed	angiogenesis [GO:0001525]; angiotensin-activated signaling pathway involved in heart process [GO:0086098]; apoptotic signaling pathway [GO:0097190]; basement membrane organization [GO:0071711]; calcium ion homeostasis [GO:0055074]; calcium ion transport [GO:0006816]; caveola assembly [GO:0070836]; caveolin-mediated endocytosis [GO:0072584]; cell differentiation [GO:0030154]; cellular calcium ion …	Ion homeostasis (calcium ion homeostasis [GO:0055074]; cellular calcium ion homeostasis [GO:0006874]); Ca2+ ion concentration (regulation of cytosolic calcium ion concentration [GO:0051480]); Ion transport (calcium ion transport [GO:0006816]; negative regulation of potassium ion transmembrane transport [GO:1901380])
98	Q03252	LMNB2	Lamin-B2	Reviewed
99	Q06787	FMR1	Synaptic functional regulator FMR1	Reviewed	cellular response to DNA damage stimulus [GO:0006974]; cellular response to hydroxyurea [GO:0072711]; cellular response to UV [GO:0034644]; cellular response to virus [GO:0098586]; gene silencing by RNA [GO:0031047]; glutamate receptor signaling pathway [GO:0007215]; modulation by host of viral RNA genome replication [GO:0044830]; mRNA processing [GO:0006397]; mRNA transport [GO:0051028]; negativ…	Voltage-gated Ca2+ channel (negative regulation of voltage-gated calcium channel activity [GO:1901386])
100	Q07065	CKAP4	Cytoskeleton-associated protein 4	Reviewed
101	Q07820	MCL1	Induced myeloid leukemia cell differentiation protein Mcl-1	Reviewed	cell fate determination [GO:0001709]; cellular homeostasis [GO:0019725]; extrinsic apoptotic signaling pathway in absence of ligand [GO:0097192]; intrinsic apoptotic signaling pathway in response to DNA damage [GO:0008630]; negative regulation of anoikis [GO:2000811]; negative regulation of apoptotic process [GO:0043066]; negative regulation of autophagy [GO:0010507]; negative regulation of extri…
102	Q08AM6	VAC14	Protein VAC14 homolog	Reviewed	phosphatidylinositol biosynthetic process [GO:0006661]; positive regulation of kinase activity [GO:0033674]; signal transduction [GO:0007165]
103	Q12860	CNTN1	Contactin-1	Reviewed	axon guidance [GO:0007411]; brain development [GO:0007420]; cell adhesion [GO:0007155]; cell-cell adhesion [GO:0098609]; central nervous system myelin formation [GO:0032289]; cerebellum development [GO:0021549]; locomotory behavior [GO:0007626]; Notch signaling pathway [GO:0007219]; positive regulation of gene expression [GO:0010628]; positive regulation of neuron projection development [GO:00109…
104	Q13136	PPFIA1	Liprin-alpha-1	Reviewed	cell-matrix adhesion [GO:0007160]; negative regulation of protein localization to plasma membrane [GO:1903077]; negative regulation of stress fiber assembly [GO:0051497]; signal transduction [GO:0007165]; synapse organization [GO:0050808]
105	Q13200	PSMD2	26S proteasome non-ATPase regulatory subunit 2	Reviewed	proteasome-mediated ubiquitin-dependent protein catabolic process [GO:0043161]; regulation of protein catabolic process [GO:0042176]
106	Q13425	SNTB2	Beta-2-syntrophin	Reviewed
107	Q13445	TMED1	Transmembrane emp24 domain-containing protein 1	Reviewed	cell-cell signaling [GO:0007267]; endoplasmic reticulum to Golgi vesicle-mediated transport [GO:0006888]; Golgi organization [GO:0007030]; intracellular protein transport [GO:0006886]; signal transduction [GO:0007165]
108	Q13520	AQP6	Aquaporin-6	Reviewed	carbon dioxide transport [GO:0015670]; odontogenesis [GO:0042476]; renal water transport [GO:0003097]; water transport [GO:0006833]
109	Q13530	SERINC3	Serine incorporator 3	Reviewed	defense response to virus [GO:0051607]; detection of virus [GO:0009597]; innate immune response [GO:0045087]; L-serine biosynthetic process [GO:0006564]; phosphatidylserine metabolic process [GO:0006658]; positive regulation of endoplasmic reticulum stress-induced intrinsic apoptotic signaling pathway [GO:1902237]; sphingolipid metabolic process [GO:0006665]
110	Q14160	SCRIB	Protein scribble homolog	Reviewed	activation of GTPase activity [GO:0090630]; apoptotic process involved in morphogenesis [GO:0060561]; astrocyte cell migration [GO:0043615]; auditory receptor cell stereocilium organization [GO:0060088]; cell-cell adhesion [GO:0098609]; cell migration [GO:0016477]; cell population proliferation [GO:0008283]; cochlear nucleus development [GO:0021747]; establishment of apical/basal cell polarity [G…
111	Q14318	FKBP8	Peptidyl-prolyl cis-trans isomerase FKBP8	Reviewed	apoptotic process [GO:0006915]; camera-type eye development [GO:0043010]; cell fate specification [GO:0001708]; dorsal/ventral neural tube patterning [GO:0021904]; intracellular signal transduction [GO:0035556]; multicellular organism growth [GO:0035264]; negative regulation of apoptotic process [GO:0043066]; negative regulation of protein phosphorylation [GO:0001933]; positive regulation of BMP …
112	Q14671	PUM1	Pumilio homolog 1	Reviewed	adult locomotory behavior [GO:0008344]; mRNA destabilization [GO:0061157]; positive regulation of gene silencing by miRNA [GO:2000637]; positive regulation of RIG-I signaling pathway [GO:1900246]; posttranscriptional gene silencing [GO:0016441]; posttranscriptional regulation of gene expression [GO:0010608]; production of miRNAs involved in gene silencing by miRNA [GO:0035196]; regulation of cell…
113	Q14683	SMC1A	Structural maintenance of chromosomes protein 1A	Reviewed	cell division [GO:0051301]; DNA repair [GO:0006281]; establishment of meiotic sister chromatid cohesion [GO:0034089]; meiotic cell cycle [GO:0051321]; mitotic sister chromatid cohesion [GO:0007064]; mitotic sister chromatid segregation [GO:0000070]; mitotic spindle assembly [GO:0090307]; response to DNA damage checkpoint signaling [GO:0072423]; response to radiation [GO:0009314]; sister chromatid…
114	Q15041	ARL6IP1	ADP-ribosylation factor-like protein 6-interacting protein 1	Reviewed	apoptotic process [GO:0006915]; cotranslational protein targeting to membrane [GO:0006613]; endoplasmic reticulum tubular network formation [GO:0071787]; endoplasmic reticulum tubular network membrane organization [GO:1990809]; negative regulation of apoptotic process [GO:0043066]; negative regulation of cysteine-type endopeptidase activity involved in apoptotic process [GO:0043154]; positive reg…
115	Q3MIR4	TMEM30B	Cell cycle control protein 50B	Reviewed	aminophospholipid transport [GO:0015917]; phospholipid translocation [GO:0045332]; positive regulation of protein exit from endoplasmic reticulum [GO:0070863]
116	Q3SXM5	HSDL1	Inactive hydroxysteroid dehydrogenase-like protein 1	Reviewed
117	Q562R1	ACTBL2	Beta-actin-like protein 2	Reviewed	axonogenesis [GO:0007409]; cell motility [GO:0048870]	Motility (cell motility [GO:0048870])
118	Q5BKT4	ALG10	Dol-P-Glc:Glc	Reviewed	dolichol-linked oligosaccharide biosynthetic process [GO:0006488]; protein N-linked glycosylation [GO:0006487]
119	Q5T2T1	MPP7	MAGUK p55 subfamily member 7	Reviewed	bicellular tight junction assembly [GO:0070830]; establishment of cell polarity [GO:0030010]; positive regulation of protein-containing complex assembly [GO:0031334]; protein localization to adherens junction [GO:0071896]
120	Q5T4S7	UBR4	E3 ubiquitin-protein ligase UBR4	Reviewed	ubiquitin-dependent protein catabolic process [GO:0006511]
121	Q5U3C3	TMEM164	Transmembrane protein 164	Reviewed
122	Q6DKK2	TTC19	Tetratricopeptide repeat protein 19, mitochondrial	Reviewed	mitochondrial respiratory chain complex III assembly [GO:0034551]; mitotic cytokinesis [GO:0000281]
123	Q6GMV3	PTRHD1	Putative peptidyl-tRNA hydrolase PTRHD1	Reviewed
124	Q6N075	MFSD5	Molybdate-anion transporter	Reviewed
125	Q6NUQ1	RINT1	RAD50-interacting protein 1	Reviewed	endoplasmic reticulum to Golgi vesicle-mediated transport [GO:0006888]; mitotic G2 DNA damage checkpoint signaling [GO:0007095]; protein transport [GO:0015031]; regulation of ER to Golgi vesicle-mediated transport [GO:0060628]; retrograde vesicle-mediated transport, Golgi to endoplasmic reticulum [GO:0006890]
126	Q6NZ67	MZT2B	Mitotic-spindle organizing protein 2B	Reviewed
127	Q6PJG6	BRAT1	BRCA1-associated ATM activator 1	Reviewed	apoptotic process [GO:0006915]; cell migration [GO:0016477]; cell population proliferation [GO:0008283]; cellular response to DNA damage stimulus [GO:0006974]; glucose metabolic process [GO:0006006]; mitochondrion localization [GO:0051646]; positive regulation of cell growth [GO:0030307]; positive regulation of protein phosphorylation [GO:0001934]; response to ionizing radiation [GO:0010212]
128	Q6ZSY5	PPP1R3F	Protein phosphatase 1 regulatory subunit 3F	Reviewed	regulation of glycogen (starch) synthase activity [GO:2000465]; regulation of glycogen biosynthetic process [GO:0005979]
129	Q7Z434	MAVS	Mitochondrial antiviral-signaling protein	Reviewed	activation of innate immune response [GO:0002218]; cellular response to exogenous dsRNA [GO:0071360]; defense response to bacterium [GO:0042742]; defense response to virus [GO:0051607]; innate immune response [GO:0045087]; negative regulation of viral genome replication [GO:0045071]; positive regulation of chemokine (C-C motif) ligand 5 production [GO:0071651]; positive regulation of defense resp…
130	Q7Z4Q2	HEATR3	HEAT repeat-containing protein 3	Reviewed	protein import into nucleus [GO:0006606]; ribosomal large subunit biogenesis [GO:0042273]
131	Q86VQ0	LCA5	Lebercilin	Reviewed	intraciliary transport [GO:0042073]; photoreceptor cell maintenance [GO:0045494]; protein transport [GO:0015031]
132	Q86WN2	IFNE	Interferon epsilon	Reviewed	adaptive immune response [GO:0002250]; B cell differentiation [GO:0030183]; B cell proliferation [GO:0042100]; cellular response to virus [GO:0098586]; cytokine-mediated signaling pathway [GO:0019221]; defense response to bacterium [GO:0042742]; defense response to virus [GO:0051607]; humoral immune response [GO:0006959]; natural killer cell activation involved in immune response [GO:0002323]; po…
133	Q86WR0	CCDC25	Coiled-coil domain-containing protein 25	Reviewed	positive regulation of cell motility [GO:2000147]	Motility (positive regulation of cell motility [GO:2000147])
134	Q86Y56	DNAAF5	Dynein axonemal assembly factor 5	Reviewed	cilium movement [GO:0003341]; inner dynein arm assembly [GO:0036159]; outer dynein arm assembly [GO:0036158]	Motility (cilium movement [GO:0003341]; inner dynein arm assembly [GO:0036159]; outer dynein arm assembly [GO:0036158])
135	Q8IW75	SERPINA12	Serpin A12	Reviewed	negative regulation of endopeptidase activity [GO:0010951]; negative regulation of gluconeogenesis [GO:0045721]; negative regulation of lipid biosynthetic process [GO:0051055]; positive regulation of insulin receptor signaling pathway [GO:0046628]; positive regulation of phosphatidylinositol 3-kinase signaling [GO:0014068]; regulation of cholesterol metabolic process [GO:0090181]; regulation of t…
136	Q8IWA5	SLC44A2	Choline transporter-like protein 2	Reviewed	choline transport [GO:0015871]; phosphatidylcholine biosynthetic process [GO:0006656]; positive regulation of I-kappaB kinase/NF-kappaB signaling [GO:0043123]; transmembrane transport [GO:0055085]
137	Q8IWL3	HSCB	Iron-sulfur cluster co-chaperone protein HscB	Reviewed	[2Fe-2S] cluster assembly [GO:0044571]; iron-sulfur cluster assembly [GO:0016226]; protein complex oligomerization [GO:0051259]
138	Q8N3P4	VPS8	Vacuolar protein sorting-associated protein 8 homolog	Reviewed	endosomal vesicle fusion [GO:0034058]; protein transport [GO:0015031]; regulation of SNARE complex assembly [GO:0035542]
139	Q8N6T3	ARFGAP1	ADP-ribosylation factor GTPase-activating protein 1	Reviewed	protein transport [GO:0015031]; regulation of ARF protein signal transduction [GO:0032012]; regulation of endocytosis [GO:0030100]; vesicle-mediated transport [GO:0016192]
140	Q8N8J7	FAM241A	Uncharacterized protein FAM241A	Reviewed
141	Q8NHP6	MOSPD2	Motile sperm domain-containing protein 2	Reviewed	chemotaxis [GO:0006935]; positive regulation of monocyte chemotaxis [GO:0090026]; positive regulation of neutrophil chemotaxis [GO:0090023]
142	Q8NHS3	MFSD8	Major facilitator superfamily domain-containing protein 8	Reviewed	autophagosome maturation [GO:0097352]; lysosome organization [GO:0007040]; neuron development [GO:0048666]; regulation of autophagy [GO:0010506]; regulation of lysosomal protein catabolic process [GO:1905165]; TORC1 signaling [GO:0038202]
143	Q8TBA6	GOLGA5	Golgin subfamily A member 5	Reviewed	Golgi organization [GO:0007030]; Golgi vesicle transport [GO:0048193]; retrograde transport, vesicle recycling within Golgi [GO:0000301]
144	Q8TCG1	CIP2A	Protein CIP2A	Reviewed
145	Q8TDW0	LRRC8C	Volume-regulated anion channel subunit LRRC8C	Reviewed	anion transmembrane transport [GO:0098656]; aspartate transmembrane transport [GO:0015810]; cellular response to osmotic stress [GO:0071470]; cyclic-GMP-AMP transmembrane import across plasma membrane [GO:0140361]; fat cell differentiation [GO:0045444]; protein hexamerization [GO:0034214]; taurine transport [GO:0015734]
146	Q8TDZ2	MICAL1	[F-actin]-monooxygenase MICAL1	Reviewed	actin filament bundle assembly [GO:0051017]; actin filament depolymerization [GO:0030042]; cytoskeleton organization [GO:0007010]; negative regulation of cysteine-type endopeptidase activity involved in apoptotic process [GO:0043154]; negative regulation of protein phosphorylation [GO:0001933]; regulation of regulated secretory pathway [GO:1903305]; signal transduction [GO:0007165]; sulfur oxidat…	Cytoskeleton organization (actin filament bundle assembly [GO:0051017]; actin filament depolymerization [GO:0030042]; cytoskeleton organization [GO:0007010])
147	Q8WWF3	SSMEM1	Serine-rich single-pass membrane protein 1	Reviewed
148	Q92990	GLMN	Glomulin	Reviewed	cell surface receptor signaling pathway [GO:0007166]; muscle cell differentiation [GO:0042692]; negative regulation of cell population proliferation [GO:0008285]; negative regulation of T cell proliferation [GO:0042130]; neural tube closure [GO:0001843]; positive regulation of cytokine production [GO:0001819]; positive regulation of interleukin-2 production [GO:0032743]; positive regulation of ph…
149	Q93009	USP7	Ubiquitin carboxyl-terminal hydrolase 7	Reviewed	histone H2B conserved C-terminal lysine deubiquitination [GO:0035616]; maintenance of DNA methylation [GO:0010216]; monoubiquitinated protein deubiquitination [GO:0035520]; negative regulation of NF-kappaB transcription factor activity [GO:0032088]; negative regulation of proteasomal ubiquitin-dependent protein catabolic process [GO:0032435]; positive regulation of DNA demethylation [GO:1901537];…
150	Q93079	H2BC9	Histone H2B type 1-H	Reviewed	nucleosome assembly [GO:0006334]
151	Q969E2	SCAMP4	Secretory carrier-associated membrane protein 4	Reviewed	protein transport [GO:0015031]
152	Q96BN8	OTULIN	Ubiquitin thioesterase otulin	Reviewed	innate immune response [GO:0045087]; negative regulation of inflammatory response [GO:0050728]; negative regulation of NF-kappaB transcription factor activity [GO:0032088]; nucleotide-binding oligomerization domain containing 2 signaling pathway [GO:0070431]; protein linear deubiquitination [GO:1990108]; protein ubiquitination [GO:0016567]; regulation of canonical Wnt signaling pathway [GO:006082…
153	Q96CV9	OPTN	Optineurin	Reviewed	autophagy [GO:0006914]; cell death [GO:0008219]; cellular response to unfolded protein [GO:0034620]; defense response to Gram-negative bacterium [GO:0050829]; Golgi organization [GO:0007030]; Golgi ribbon formation [GO:0090161]; Golgi to plasma membrane protein transport [GO:0043001]; innate immune response [GO:0045087]; negative regulation of I-kappaB kinase/NF-kappaB signaling [GO:0043124]; neg…
154	Q96CW1	AP2M1	AP-2 complex subunit mu	Reviewed	clathrin-dependent endocytosis [GO:0072583]; endocytosis [GO:0006897]; intracellular protein transport [GO:0006886]; negative regulation of protein localization to plasma membrane [GO:1903077]; positive regulation of receptor internalization [GO:0002092]; positive regulation of synaptic vesicle endocytosis [GO:1900244]; postsynaptic neurotransmitter receptor internalization [GO:0098884]; protein-…
155	Q96EC8	YIPF6	Protein YIPF6	Reviewed	endoplasmic reticulum to Golgi vesicle-mediated transport [GO:0006888]; intestinal epithelial cell development [GO:0060576]
156	Q96ER3	SAAL1	Protein SAAL1	Reviewed	positive regulation of synoviocyte proliferation [GO:1901647]
157	Q96HR9	REEP6	Receptor expression-enhancing protein 6	Reviewed	detection of light stimulus involved in visual perception [GO:0050908]; endoplasmic reticulum organization [GO:0007029]; regulation of intracellular transport [GO:0032386]
158	Q96IW7	SEC22A	Vesicle-trafficking protein SEC22a	Reviewed	endoplasmic reticulum to Golgi vesicle-mediated transport [GO:0006888]; protein transport [GO:0015031]
159	Q96JG6	VPS50	Syndetin	Reviewed	endocytic recycling [GO:0032456]; protein transport [GO:0015031]
160	Q96L12	CALR3	Calreticulin-3	Reviewed	cell differentiation [GO:0030154]; protein folding [GO:0006457]; spermatogenesis [GO:0007283]; ubiquitin-dependent ERAD pathway [GO:0030433]	Spermatogenesis (spermatogenesis [GO:0007283])
161	Q96P48	ARAP1	Arf-GAP with Rho-GAP domain, ANK repeat and PH domain-containing protein 1	Reviewed	actin filament reorganization involved in cell cycle [GO:0030037]; negative regulation of stress fiber assembly [GO:0051497]; positive regulation of filopodium assembly [GO:0051491]; positive regulation of GTPase activity [GO:0043547]; regulation of cell shape [GO:0008360]; regulation of cellular component movement [GO:0051270]; regulation of small GTPase mediated signal transduction [GO:0051056]…	Cytoskeleton organization (actin filament reorganization involved in cell cycle [GO:0030037])
162	Q96QU8	XPO6	Exportin-6	Reviewed	protein export from nucleus [GO:0006611]
163	Q96QZ7	MAGI1	Membrane-associated guanylate kinase, WW and PDZ domain-containing protein 1	Reviewed	cell adhesion [GO:0007155]; cell surface receptor signaling pathway [GO:0007166]; positive regulation of cell-cell adhesion [GO:0022409]; protein-containing complex assembly [GO:0065003]; signal transduction [GO:0007165]
164	Q96RU3	FNBP1	Formin-binding protein 1	Reviewed	endocytosis [GO:0006897]; signal transduction [GO:0007165]
165	Q99567	NUP88	Nuclear pore complex protein Nup88	Reviewed	mitotic cell cycle [GO:0000278]; mRNA export from nucleus [GO:0006406]; nucleocytoplasmic transport [GO:0006913]; protein import into nucleus [GO:0006606]; ribosomal large subunit export from nucleus [GO:0000055]; ribosomal small subunit export from nucleus [GO:0000056]
166	Q99808	SLC29A1	Equilibrative nucleoside transporter 1	Reviewed	adenosine transport [GO:0032238]; cellular response to glucose stimulus [GO:0071333]; cellular response to hypoxia [GO:0071456]; excitatory postsynaptic potential [GO:0060079]; lactation [GO:0007595]; neurotransmitter reuptake [GO:0098810]; neurotransmitter transport [GO:0006836]; neurotransmitter uptake [GO:0001504]; nucleobase-containing compound metabolic process [GO:0006139]; nucleoside trans…
167	Q99816	TSG101	Tumor susceptibility gene 101 protein	Reviewed	autophagosome maturation [GO:0097352]; cell cycle [GO:0007049]; cell division [GO:0051301]; endosome to lysosome transport [GO:0008333]; exosomal secretion [GO:1990182]; extracellular transport [GO:0006858]; keratinocyte differentiation [GO:0030216]; macroautophagy [GO:0016236]; multivesicular body assembly [GO:0036258]; negative regulation of cell population proliferation [GO:0008285]; negative …
168	Q9BQY9	DBNDD2	Dysbindin domain-containing protein 2	Reviewed	negative regulation of protein kinase activity [GO:0006469]
169	Q9BSJ2	TUBGCP2	Gamma-tubulin complex component 2	Reviewed	brain development [GO:0007420]; cytoplasmic microtubule organization [GO:0031122]; meiotic cell cycle [GO:0051321]; microtubule nucleation [GO:0007020]; mitotic cell cycle [GO:0000278]; neuron migration [GO:0001764]; protein-containing complex assembly [GO:0065003]; spindle assembly [GO:0051225]
170	Q9BUM1	G6PC3	Glucose-6-phosphatase 3	Reviewed	gluconeogenesis [GO:0006094]; glucose 6-phosphate metabolic process [GO:0051156]; glucose-6-phosphate transport [GO:0015760]
171	Q9BVG9	PTDSS2	Phosphatidylserine synthase 2	Reviewed	phosphatidylserine biosynthetic process [GO:0006659]
172	Q9BVK8	TMEM147	Transmembrane protein 147	Reviewed
173	Q9BWH2	FUNDC2	FUN14 domain-containing protein 2	Reviewed	autophagy of mitochondrion [GO:0000422]; cellular triglyceride homeostasis [GO:0035356]; regulation of platelet activation [GO:0010543]
174	Q9BYF1	ACE2	Angiotensin-converting enzyme 2	Reviewed	angiotensin maturation [GO:0002003]; angiotensin-mediated drinking behavior [GO:0003051]; blood vessel diameter maintenance [GO:0097746]; maternal process involved in female pregnancy [GO:0060135]; membrane fusion [GO:0061025]; negative regulation of ERK1 and ERK2 cascade [GO:0070373]; negative regulation of signaling receptor activity [GO:2000272]; negative regulation of smooth muscle cell proli…
175	Q9C0E2	XPO4	Exportin-4	Reviewed	positive regulation of protein export from nucleus [GO:0046827]; protein export from nucleus [GO:0006611]
176	Q9H1K0	RBSN	Rabenosyn-5	Reviewed	early endosome to Golgi transport [GO:0034498]; endosomal transport [GO:0016197]; Golgi to lysosome transport [GO:0090160]; protein transport [GO:0015031]; regulation of Golgi organization [GO:1903358]
177	Q9H3K2	GHITM	Growth hormone-inducible transmembrane protein	Reviewed	apoptotic process [GO:0006915]; inner mitochondrial membrane organization [GO:0007007]; negative regulation of release of cytochrome c from mitochondria [GO:0090201]; positive regulation of mitochondrial ATP synthesis coupled electron transport [GO:1905448]	Energy metabolism (positive regulation of mitochondrial ATP synthesis coupled electron transport [GO:1905448])
178	Q9H3Z4	DNAJC5	DnaJ homolog subfamily C member 5	Reviewed	chaperone-mediated protein folding [GO:0061077]; exocytosis [GO:0006887]; negative regulation of neuron apoptotic process [GO:0043524]; regulated exocytosis [GO:0045055]; regulation of synaptic vesicle cycle [GO:0098693]; synaptic vesicle exocytosis [GO:0016079]
179	Q9H4A6	GOLPH3	Golgi phosphoprotein 3	Reviewed	asymmetric Golgi ribbon formation [GO:0090164]; cell adhesion molecule production [GO:0060352]; cell migration [GO:0016477]; cellular response to rapamycin [GO:0072752]; gene expression [GO:0010467]; glycoprotein biosynthetic process [GO:0009101]; Golgi organization [GO:0007030]; Golgi ribbon formation [GO:0090161]; Golgi to plasma membrane protein transport [GO:0043001]; Golgi vesicle budding [G…
180	Q9H6L2	TMEM231	Transmembrane protein 231	Reviewed	camera-type eye development [GO:0043010]; cilium assembly [GO:0060271]; embryonic digit morphogenesis [GO:0042733]; in utero embryonic development [GO:0001701]; neuroepithelial cell differentiation [GO:0060563]; regulation of protein localization [GO:0032880]; smoothened signaling pathway [GO:0007224]; vasculature development [GO:0001944]	Cilium organization (cilium assembly [GO:0060271])
181	Q9H845	ACAD9	Complex I assembly factor ACAD9, mitochondrial	Reviewed	long-chain fatty acid metabolic process [GO:0001676]; medium-chain fatty acid metabolic process [GO:0051791]; mitochondrial respiratory chain complex I assembly [GO:0032981]
182	Q9H8X9	ZDHHC11	Palmitoyltransferase ZDHHC11	Reviewed	antiviral innate immune response [GO:0140374]; peptidyl-L-cysteine S-palmitoylation [GO:0018230]; positive regulation of defense response to virus by host [GO:0002230]; protein targeting to membrane [GO:0006612]
183	Q9HCP6	HHATL	Protein-cysteine N-palmitoyltransferase HHAT-like protein	Reviewed	negative regulation of N-terminal protein palmitoylation [GO:0060262]
184	Q9HD20	ATP13A1	Endoplasmic reticulum transmembrane helix translocase	Reviewed	cellular calcium ion homeostasis [GO:0006874]; extraction of mislocalized protein from ER membrane [GO:0140569]; ion transmembrane transport [GO:0034220]; protein transport [GO:0015031]	Ion homeostasis (cellular calcium ion homeostasis [GO:0006874]); Ion transport (ion transmembrane transport [GO:0034220])
185	Q9HD26	GOPC	Golgi-associated PDZ and coiled-coil motif-containing protein	Reviewed	apical protein localization [GO:0045176]; cytoplasmic sequestering of CFTR protein [GO:0043004]; endoplasmic reticulum to Golgi vesicle-mediated transport [GO:0006888]; Golgi to plasma membrane transport [GO:0006893]; negative regulation of anion channel activity [GO:0010360]; negative regulation of protein localization to cell surface [GO:2000009]; protein transport [GO:0015031]
186	Q9HD45	TM9SF3	Transmembrane 9 superfamily member 3	Reviewed	protein localization to membrane [GO:0072657]
187	Q9NPG4	PCDH12	Protocadherin-12	Reviewed	calcium-dependent cell-cell adhesion via plasma membrane cell adhesion molecules [GO:0016339]; cell adhesion [GO:0007155]; glycogen metabolic process [GO:0005977]; homophilic cell adhesion via plasma membrane adhesion molecules [GO:0007156]; labyrinthine layer development [GO:0060711]; neuron recognition [GO:0008038]
188	Q9NQC3	RTN4	Reticulon-4	Reviewed	apoptotic process [GO:0006915]; axonal fasciculation [GO:0007413]; blastocyst formation [GO:0001825]; cardiac epithelial to mesenchymal transition [GO:0060317]; cell adhesion involved in sprouting angiogenesis [GO:0120078]; cell migration involved in vasculogenesis [GO:0035441]; cellular response to hypoxia [GO:0071456]; cellular sphingolipid homeostasis [GO:0090156]; central nervous system vascu…
189	Q9NR31	SAR1A	GTP-binding protein SAR1a	Reviewed	COPII-coated vesicle cargo loading [GO:0090110]; endoplasmic reticulum to Golgi vesicle-mediated transport [GO:0006888]; intracellular protein transport [GO:0006886]; membrane organization [GO:0061024]; positive regulation of protein exit from endoplasmic reticulum [GO:0070863]; regulation of COPII vesicle coating [GO:0003400]; vesicle organization [GO:0016050]
190	Q9NRZ5	AGPAT4	1-acyl-sn-glycerol-3-phosphate acyltransferase delta	Reviewed	CDP-diacylglycerol biosynthetic process [GO:0016024]; phosphatidic acid biosynthetic process [GO:0006654]; phospholipid biosynthetic process [GO:0008654]
191	Q9NTJ5	SACM1L	Phosphatidylinositol-3-phosphatase SAC1	Reviewed	phosphatidylinositol biosynthetic process [GO:0006661]; phosphatidylinositol dephosphorylation [GO:0046856]
192	Q9NWS8	RMND1	Required for meiotic nuclear division protein 1 homolog	Reviewed	positive regulation of mitochondrial translation [GO:0070131]; translation [GO:0006412]
193	Q9NWZ8	GEMIN8	Gem-associated protein 8	Reviewed	spliceosomal snRNP assembly [GO:0000387]
194	Q9NX14	NDUFB11	NADH dehydrogenase [ubiquinone] 1 beta subcomplex subunit 11, mitochondrial	Reviewed	aerobic respiration [GO:0009060]; mitochondrial ATP synthesis coupled proton transport [GO:0042776]; mitochondrial respiratory chain complex I assembly [GO:0032981]	Energy metabolism (aerobic respiration [GO:0009060]; mitochondrial ATP synthesis coupled proton transport [GO:0042776]; mitochondrial respiratory chain complex I assembly [GO:0032981])
195	Q9NXB9	ELOVL2	Elongation of very long chain fatty acids protein 2	Reviewed	alpha-linolenic acid metabolic process [GO:0036109]; fatty acid elongation, monounsaturated fatty acid [GO:0034625]; fatty acid elongation, polyunsaturated fatty acid [GO:0034626]; fatty acid elongation, saturated fatty acid [GO:0019367]; linoleic acid metabolic process [GO:0043651]; long-chain fatty-acyl-CoA biosynthetic process [GO:0035338]; sphingolipid biosynthetic process [GO:0030148]; unsat…
196	Q9NXG6	P4HTM	Transmembrane prolyl 4-hydroxylase	Reviewed	peptidyl-proline hydroxylation to 4-hydroxy-L-proline [GO:0018401]; regulation of erythrocyte differentiation [GO:0045646]
197	Q9P055	JKAMP	JNK1/MAPK8-associated membrane protein	Reviewed	response to unfolded protein [GO:0006986]; ubiquitin-dependent ERAD pathway [GO:0030433]
198	Q9P253	VPS18	Vacuolar protein sorting-associated protein 18 homolog	Reviewed	autophagy [GO:0006914]; endosomal vesicle fusion [GO:0034058]; endosome organization [GO:0007032]; endosome to lysosome transport [GO:0008333]; intracellular protein transport [GO:0006886]; lysosome organization [GO:0007040]; negative regulation of intracellular estrogen receptor signaling pathway [GO:0033147]; organelle fusion [GO:0048284]; protein ubiquitination [GO:0016567]; regulation of SNAR…
199	Q9P275	USP36	Ubiquitin carboxyl-terminal hydrolase 36	Reviewed	histone deubiquitination [GO:0016578]; negative regulation of macroautophagy [GO:0016242]; nucleolus organization [GO:0007000]; positive regulation of protein targeting to mitochondrion [GO:1903955]; protein deubiquitination [GO:0016579]; protein stabilization [GO:0050821]; regulation of apoptotic process [GO:0042981]; regulation of autophagy of mitochondrion [GO:1903146]; regulation of protein s…
200	Q9UBE0	SAE1	SUMO-activating enzyme subunit 1	Reviewed	positive regulation of protein sumoylation [GO:0033235]; positive regulation of protein targeting to mitochondrion [GO:1903955]; protein modification by small protein conjugation [GO:0032446]; protein sumoylation [GO:0016925]
201	Q9UIA9	XPO7	Exportin-7	Reviewed	protein export from nucleus [GO:0006611]
202	Q9UK85	DKKL1	Dickkopf-like protein 1	Reviewed	anatomical structure morphogenesis [GO:0009653]; negative regulation of canonical Wnt signaling pathway [GO:0090090]; negative regulation of testosterone biosynthetic process [GO:2000225]; penetration of zona pellucida [GO:0007341]; positive regulation of apoptotic process [GO:0043065]; positive regulation of fat cell differentiation [GO:0045600]	Sperm/Oocyte interaction (penetration of zona pellucida [GO:0007341])
203	Q9UKB1	FBXW11	F-box/WD repeat-containing protein 11	Reviewed	brain morphogenesis [GO:0048854]; establishment of mitotic spindle orientation [GO:0000132]; germ cell development [GO:0007281]; microtubule organizing center organization [GO:0031023]; negative regulation of transcription, DNA-templated [GO:0045892]; nuclear migration [GO:0007097]; positive regulation of circadian rhythm [GO:0042753]; positive regulation of proteolysis [GO:0045862]; positive reg…	Spermatogenesis (germ cell development [GO:0007281]);
204	Q9UL25	RAB21	Ras-related protein Rab-21	Reviewed	anterograde axonal transport [GO:0008089]; intracellular protein transport [GO:0006886]; positive regulation of dendrite morphogenesis [GO:0050775]; positive regulation of early endosome to late endosome transport [GO:2000643]; positive regulation of receptor-mediated endocytosis [GO:0048260]; protein stabilization [GO:0050821]; Rab protein signal transduction [GO:0032482]; regulation of axon ext…
205	Q9UN36	NDRG2	Protein NDRG2	Reviewed	cell differentiation [GO:0030154]; negative regulation of cytokine production [GO:0001818]; negative regulation of ERK1 and ERK2 cascade [GO:0070373]; negative regulation of smooth muscle cell proliferation [GO:0048662]; regulation of platelet-derived growth factor production [GO:0090361]; regulation of vascular endothelial growth factor production [GO:0010574]; signal transduction [GO:0007165]; …
206	Q9UPQ8	DOLK	Dolichol kinase	Reviewed	dolichyl diphosphate biosynthetic process [GO:0006489]; dolichyl monophosphate biosynthetic process [GO:0043048]
207	Q9UPU5	USP24	Ubiquitin carboxyl-terminal hydrolase 24	Reviewed	protein deubiquitination [GO:0016579]; ubiquitin-dependent protein catabolic process [GO:0006511]
208	Q9Y282	ERGIC3	Endoplasmic reticulum-Golgi intermediate compartment protein 3	Reviewed	endoplasmic reticulum to Golgi vesicle-mediated transport [GO:0006888]; positive regulation of intracellular protein transport [GO:0090316]; retrograde vesicle-mediated transport, Golgi to endoplasmic reticulum [GO:0006890]
209	Q9Y2S2	CRYL1	Lambda-crystallin homolog	Reviewed	fatty acid metabolic process [GO:0006631]
210	Q9Y3P9	RABGAP1	Rab GTPase-activating protein 1	Reviewed	activation of GTPase activity [GO:0090630]; cell cycle [GO:0007049]; regulation of GTPase activity [GO:0043087]
211	Q9Y5K6	CD2AP	CD2-associated protein	Reviewed	actin filament organization [GO:0007015]; cell-cell adhesion [GO:0098609]; cell cycle [GO:0007049]; cell division [GO:0051301]; cell migration [GO:0016477]; negative regulation of small GTPase mediated signal transduction [GO:0051058]; negative regulation of transforming growth factor beta1 production [GO:0032911]; positive regulation of protein localization to nucleus [GO:1900182]; positive regu…	Cytoskeleton organization (actin filament organization [GO:0007015])
212	Q9Y639	NPTN	Neuroplastin	Reviewed	axon guidance [GO:0007411]; cellular calcium ion homeostasis [GO:0006874]; dendrite self-avoidance [GO:0070593]; excitatory synapse assembly [GO:1904861]; homophilic cell adhesion via plasma membrane adhesion molecules [GO:0007156]; long-term synaptic potentiation [GO:0060291]; negative regulation of cytokine production [GO:0001818]; positive regulation of cytosolic calcium ion concentration [GO:…	Ion homeostasis (cellular calcium ion homeostasis [GO:0006874]); Ca2+ ion concentration (positive regulation of cytosolic calcium ion concentration [GO:0007204])

## Sheet: Folha2
Protein names	Gene names	Status	Filtered
Selenoprotein F (15 kDa selenoprotein)	SELENOF SEP15	reviewed	Spermatogenesis (sperm DNA condensation [GO:0035092])
Peroxisomal membrane protein PEX14 (PTS1 receptor-docking protein) (Peroxin-14) (Peroxisomal membrane anchor protein PEX14)	PEX14	reviewed	Cytoskeleton organization (microtubule anchoring [GO:0034453])
Multiple PDZ domain protein (Multi-PDZ domain protein 1)	MPDZ MUPP1	reviewed	Cytoskeleton organization (microtubule organizing center organization [GO:0031023]; regulation of microtubule cytoskeleton organization [GO:0070507])
Vesicle-associated membrane protein-associated protein B/C (VAMP-B/VAMP-C) (VAMP-associated protein B/C) (VAP-B/VAP-C)	VAPB UNQ484/PRO983	reviewed	Ion homeostasis (cellular calcium ion homeostasis [GO:0006874])
Cytochrome c oxidase subunit 1 (EC 7.1.1.9) (Cytochrome c oxidase polypeptide I)	MT-CO1 COI COXI MTCO1	reviewed	Energy metabolism (aerobic respiration [GO:0009060]; cellular respiration [GO:0045333]; electron transport coupled proton transport [GO:0015990]; mitochondrial electron transport, cytochrome c to oxygen [GO:0006123]; respiratory electron transport chain [GO:0022904])
Tyrosine-protein kinase ABL1 (EC 2.7.10.2) (Abelson murine leukemia viral oncogene homolog 1) (Abelson tyrosine-protein kinase 1) (Proto-oncogene c-Abl) (p150)	ABL1 ABL JTK7	reviewed	Cytoskeleton organization (actin cytoskeleton organization [GO:0030036]; actin filament branching [GO:0090135]; actin filament polymerization [GO:0030041]; positive regulation of actin cytoskeleton reorganization [GO:2000251]; regulation of actin cytoskeleton organization [GO:0032956]; regulation of actin cytoskeleton reorganization [GO:2000249]); Motility (regulation of cell motility [GO:2000145…
Prothrombin (EC 3.4.21.5) (Coagulation factor II) [Cleaved into: Activation peptide fragment 1; Activation peptide fragment 2; Thrombin light chain; Thrombin heavy chain]	F2	reviewed	Sequestered Ca2+ ion (positive regulation of release of sequestered calcium ion into cytosol [GO:0051281]); Ca2+ ion concentration (regulation of cytosolic calcium ion concentration [GO:0051480])
Angiotensinogen (Serpin A8) [Cleaved into: Angiotensin-1 (Angiotensin 1-10) (Angiotensin I) (Ang I); Angiotensin-2 (Angiotensin 1-8) (Angiotensin II) (Ang II); Angiotensin-3 (Angiotensin 2-8) (Angiotensin III) (Ang III) (Des-Asp[1]-angiotensin II); Angiotensin-4 (Angiotensin 3-8) (Angiotensin IV) (Ang IV); Angiotensin 1-9; Angiotensin 1-7; Angiotensin 1-5; Angiotensin 1-4]	AGT SERPINA8	reviewed	Ion homeostasis (cellular sodium ion homeostasis [GO:0006883]); Ca2+ ion concentration (positive regulation of cytosolic calcium ion concentration [GO:0007204]); Ion transport (regulation of calcium ion transport [GO:0051924])
NADH-ubiquinone oxidoreductase chain 1 (EC 7.1.1.2) (NADH dehydrogenase subunit 1)	MT-ND1 MTND1 NADH1 ND1	reviewed	Energy metabolism (aerobic respiration [GO:0009060]; mitochondrial ATP synthesis coupled proton transport [GO:0042776]; mitochondrial electron transport, NADH to ubiquinone [GO:0006120]; mitochondrial respiratory chain complex I assembly [GO:0032981])
NADH-ubiquinone oxidoreductase chain 4 (EC 7.1.1.2) (NADH dehydrogenase subunit 4)	MT-ND4 MTND4 NADH4 ND4	reviewed	Energy metabolism (aerobic respiration [GO:0009060]; [GO:0021549]; electron transport coupled proton transport [GO:0015990]; mitochondrial ATP synthesis coupled proton transport [GO:0042776]; mitochondrial electron transport, NADH to ubiquinone [GO:0006120]; mitochondrial respiratory chain complex I assembly [GO:0032981])
ATP synthase protein 8 (A6L) (F-ATPase subunit 8)	MT-ATP8 ATP8 ATPASE8 MTATP8	reviewed	Energy metabolism (ATP synthesis coupled proton transport [GO:0015986]; mitochondrial ATP synthesis coupled proton transport [GO:0042776])
Apolipoprotein B-100 (Apo B-100) [Cleaved into: Apolipoprotein B-48 (Apo B-48)]	APOB	reviewed	Motility (sperm motility [GO:0030317])
Sodium/potassium-transporting ATPase subunit beta-1 (Sodium/potassium-dependent ATPase subunit beta-1)	ATP1B1 ATP1B	reviewed	Energy metabolism ATP metabolic process [GO:0046034]); Ion homeostasis (cellular calcium ion homeostasis [GO:0006874]; cellular potassium ion homeostasis [GO:0030007]; cellular sodium ion homeostasis [GO:0006883]); Ion transport (positive regulation of calcium:sodium antiporter activity [GO:1903281]; positive regulation of potassium ion import across plasma membrane [GO:1903288]; positive regulat…
Amyloid-beta precursor protein (APP) (ABPP) (APPI) (Alzheimer disease amyloid A4 protein homolog) (Alzheimer disease amyloid protein) (Amyloid precursor protein) (Amyloid-beta (A4) precursor protein) (Amyloid-beta A4 protein) (Cerebral vascular amyloid peptide) (CVAP) (PreA4) (Protease nexin-II) (PN-II) [Cleaved into: N-APP; Soluble APP-alpha (S-APP-alpha); Soluble APP-beta (S-APP-beta); C99 (Bet…	APP A4 AD1	reviewed	Ca2+ ion concentration (positive regulation of cytosolic calcium ion concentration [GO:0007204])
ATP synthase subunit beta, mitochondrial (EC 7.1.2.2) (ATP synthase F1 subunit beta)	ATP5F1B ATP5B ATPMB ATPSB	reviewed	Energy metabolism (ATP biosynthetic process [GO:0006754]; ATP synthesis coupled proton transport [GO:0015986]; mitochondrial ATP synthesis coupled proton transport [GO:0042776])
Alpha-enolase (EC 4.2.1.11) (2-phospho-D-glycerate hydro-lyase) (C-myc promoter-binding protein) (Enolase 1) (MBP-1) (MPB-1) (Non-neural enolase) (NNE) (Phosphopyruvate hydratase) (Plasminogen-binding protein)	ENO1 ENO1L1 MBPB1 MPB1	reviewed	Energy metabolism (canonical glycolysis [GO:0061621]; glycolytic process [GO:0006096])
4F2 cell-surface antigen heavy chain (4F2hc) (4F2 heavy chain antigen) (Lymphocyte activation antigen 4F2 large subunit) (Solute carrier family 3 member 2) (CD antigen CD98)	SLC3A2 MDU1	reviewed	Ion transport (calcium ion transport [GO:0006816])
Dystrophin	DMD	reviewed	Cytoskeleton organization (actin cytoskeleton organization [GO:0030036]); Cilium organization (motile cilium assembly [GO:0044458]); Na+ ion transport (positive regulation of sodium ion transmembrane transporter activity [GO:2000651]); Sequestered Ca2+ ion (regulation of release of sequestered calcium ion into cytosol by sarcoplasmic reticulum [GO:0010880]; regulation of ryanodine-sensitive calci…
Sodium/potassium-transporting ATPase subunit alpha-3 (Na(+)/K(+) ATPase alpha-3 subunit) (EC 7.2.2.13) (Na(+)/K(+) ATPase alpha(III) subunit) (Sodium pump subunit alpha-3)	ATP1A3	reviewed	Ion homeostasis (cellular potassium ion homeostasis [GO:0030007]; cellular sodium ion homeostasis [GO:0006883]), Ion transport (potassium ion import across plasma membrane [GO:1990573]; sodium ion export across plasma membrane [GO:0036376])
Endoplasmin (94 kDa glucose-regulated protein) (GRP-94) (Heat shock protein 90 kDa beta member 1) (Tumor rejection antigen 1) (gp96 homolog)	HSP90B1 GRP94 TRA1	reviewed	Cytoskeleton organization (actin rod assembly [GO:0031247])
Cytoplasmic protein NCK1 (NCK adaptor protein 1) (Nck-1) (SH2/SH3 adaptor protein NCK-alpha)	NCK1 NCK	reviewed	Cytoskeleton organization (actin filament organization [GO:0007015]; positive regulation of actin filament polymerization [GO:0030838])
CD9 antigen (5H9 antigen) (Cell growth-inhibiting gene 2 protein) (Leukocyte antigen MIC3) (Motility-related protein) (MRP-1) (Tetraspanin-29) (Tspan-29) (p24) (CD antigen CD9)	CD9 MIC3 TSPAN29 GIG2	reviewed	Fertilization (fusion of sperm to egg plasma membrane involved in single fertilization [GO:0007342]; sperm-egg recognition [GO:0035036])
ATP synthase F(0) complex subunit B1, mitochondrial (ATP synthase peripheral stalk-membrane subunit b) (ATP synthase proton-transporting mitochondrial F(0) complex subunit B1) (ATP synthase subunit b) (ATPase subunit b)	ATP5PB ATP5F1	reviewed	Energy metabolism (ATP synthesis coupled proton transport [GO:0015986]; mitochondrial ATP synthesis coupled proton transport [GO:0042776])
ATP synthase subunit alpha, mitochondrial (ATP synthase F1 subunit alpha)	ATP5F1A ATP5A ATP5A1 ATP5AL2 ATPM	reviewed	Energy metabolism (ATP biosynthetic process [GO:0006754]; ATP synthesis coupled proton transport [GO:0015986]; mitochondrial ATP synthesis coupled proton transport [GO:0042776])
Mitogen-activated protein kinase 3 (MAP kinase 3) (MAPK 3) (EC 2.7.11.24) (ERT2) (Extracellular signal-regulated kinase 1) (ERK-1) (Insulin-stimulated MAP2 kinase) (MAP kinase isoform p44) (p44-MAPK) (Microtubule-associated protein 2 kinase) (p44-ERK1)	MAPK3 ERK1 PRKM3	reviewed	Cytoskeleton organization (regulation of cytoskeleton organization [GO:0051493])
Mitogen-activated protein kinase 1 (MAP kinase 1) (MAPK 1) (EC 2.7.11.24) (ERT1) (Extracellular signal-regulated kinase 2) (ERK-2) (MAP kinase isoform p42) (p42-MAPK) (Mitogen-activated protein kinase 2) (MAP kinase 2) (MAPK 2)	MAPK1 ERK2 PRKM1 PRKM2	reviewed	Cytoskeleton organization (regulation of cytoskeleton organization [GO:0051493])
Serine/threonine-protein kinase mTOR (EC 2.7.11.1) (FK506-binding protein 12-rapamycin complex-associated protein 1) (FKBP12-rapamycin complex-associated protein) (Mammalian target of rapamycin) (mTOR) (Mechanistic target of rapamycin) (Rapamycin and FKBP12 target 1) (Rapamycin target protein 1)	MTOR FRAP FRAP1 FRAP2 RAFT1 RAPT1	reviewed	Spermatogenesis (germ cell development [GO:0007281])
Adapter molecule crk (Proto-oncogene c-Crk) (p38)	CRK	reviewed	Cytoskeleton organization (actin cytoskeleton organization [GO:0030036]; regulation of actin cytoskeleton organization [GO:0032956])
Vesicle-fusing ATPase (EC 3.6.4.6) (N-ethylmaleimide-sensitive fusion protein) (NEM-sensitive fusion protein) (Vesicular-fusion protein NSF)	NSF	reviewed	Ion transport (potassium ion transport [GO:0006813])
5'-AMP-activated protein kinase subunit gamma-1 (AMPK gamma1) (AMPK subunit gamma-1) (AMPKg)	PRKAG1	reviewed	Energy metabolism (regulation of glycolytic process [GO:0006110]); Spermatogenesis (spermatogenesis [GO:0007283])
14-3-3 protein epsilon (14-3-3E)	YWHAE	reviewed	Ion transport (negative regulation of calcium ion export across plasma membrane [GO:1905913]; negative regulation of calcium ion transmembrane transporter activity [GO:1901020]; regulation of potassium ion transmembrane transporter activity [GO:1901016]); Ca2+ ion concentration (regulation of cytosolic calcium ion concentration [GO:0051480])
Growth factor receptor-bound protein 2 (Adapter protein GRB2) (Protein Ash) (SH2/SH3 adapter GRB2)	GRB2 ASH	reviewed	Cytoskeleton organization (actin cytoskeleton reorganization [GO:0031532]; positive regulation of actin filament polymerization [GO:0030838])
Caveolin-1	CAV1 CAV	reviewed	Ion homeostasis (calcium ion homeostasis [GO:0055074]; cellular calcium ion homeostasis [GO:0006874]); Ca2+ ion concentration (regulation of cytosolic calcium ion concentration [GO:0051480]); Ion transport (calcium ion transport [GO:0006816]; negative regulation of potassium ion transmembrane transport [GO:1901380])
Synaptic functional regulator FMR1 (Fragile X mental retardation protein 1) (FMRP) (Protein FMR-1)	FMR1	reviewed	Voltage-gated Ca2+ channel (negative regulation of voltage-gated calcium channel activity [GO:1901386])
Beta-actin-like protein 2 (Kappa-actin)	ACTBL2	reviewed	Motility (cell motility [GO:0048870])
Coiled-coil domain-containing protein 25	CCDC25	reviewed	Motility (positive regulation of cell motility [GO:2000147])
Dynein axonemal assembly factor 5 (HEAT repeat-containing protein 2)	DNAAF5 HEATR2	reviewed	Motility (cilium movement [GO:0003341]; inner dynein arm assembly [GO:0036159]; outer dynein arm assembly [GO:0036158])
[F-actin]-monooxygenase MICAL1 (EC 1.14.13.225) (EC 1.6.3.1) (Molecule interacting with CasL protein 1) (MICAL-1) (NEDD9-interacting protein with calponin homology and LIM domains)	MICAL1 MICAL NICAL	reviewed	Cytoskeleton organization (actin filament bundle assembly [GO:0051017]; actin filament depolymerization [GO:0030042]; cytoskeleton organization [GO:0007010])
Calreticulin-3 (Calreticulin-2) (Calsperin)	CALR3 CRT2	reviewed	Spermatogenesis (spermatogenesis [GO:0007283])
Arf-GAP with Rho-GAP domain, ANK repeat and PH domain-containing protein 1 (Centaurin-delta-2) (Cnt-d2)	ARAP1 CENTD2 KIAA0782	reviewed	Cytoskeleton organization (actin filament reorganization involved in cell cycle [GO:0030037])
Growth hormone-inducible transmembrane protein (Dermal papilla-derived protein 2) (Mitochondrial morphology and cristae structure 1) (MICS1) (Transmembrane BAX inhibitor motif-containing protein 5)	GHITM DERP2 MICS1 TMBIM5 My021 UNQ244/PRO281	reviewed	Energy metabolism (positive regulation of mitochondrial ATP synthesis coupled electron transport [GO:1905448])
Transmembrane protein 231	TMEM231 UNQ870/PRO1886	reviewed	Cilium organization (cilium assembly [GO:0060271])
Endoplasmic reticulum transmembrane helix translocase (EC 7.4.2.-) (Endoplasmic reticulum P5A-ATPase)	ATP13A1 ATP13A KIAA1825 CGI-152	reviewed	Ion homeostasis (cellular calcium ion homeostasis [GO:0006874]); Ion transport (ion transmembrane transport [GO:0034220])
NADH dehydrogenase [ubiquinone] 1 beta subcomplex subunit 11, mitochondrial (Complex I-ESSS) (CI-ESSS) (NADH-ubiquinone oxidoreductase ESSS subunit) (Neuronal protein 17.3) (Np17.3) (p17.3)	NDUFB11 UNQ111/PRO1064	reviewed	Energy metabolism (aerobic respiration [GO:0009060]; mitochondrial ATP synthesis coupled proton transport [GO:0042776]; mitochondrial respiratory chain complex I assembly [GO:0032981])
Dickkopf-like protein 1 (Cancer/testis antigen 34) (CT34) (Protein soggy-1) (SGY-1)	DKKL1 SGY1 UNQ735/PRO1429	reviewed	Sperm/Oocyte interaction (penetration of zona pellucida [GO:0007341])
F-box/WD repeat-containing protein 11 (F-box and WD repeats protein beta-TrCP2) (F-box/WD repeat-containing protein 1B) (Homologous to Slimb protein) (HOS)	FBXW11 BTRCP2 FBW1B FBXW1B KIAA0696	reviewed	Spermatogenesis (germ cell development [GO:0007281]);
CD2-associated protein (Adapter protein CMS) (Cas ligand with multiple SH3 domains)	CD2AP	reviewed	Cytoskeleton organization (actin filament organization [GO:0007015])
Neuroplastin (Stromal cell-derived receptor 1) (SDR-1)	NPTN SDFR1 SDR1	reviewed	Ion homeostasis (cellular calcium ion homeostasis [GO:0006874]); Ca2+ ion concentration (positive regulation of cytosolic calcium ion concentration [GO:0007204])
